# Supplementary material for: Potent and protective IGHV3-53/3-66 public antibodies and their shared escape mutant on the spike of SARS-CoV-2
Source: Nat Commun. 2021 Jul 9;12:4210. doi: 10.1038/s41467-021-24514-w (PMC8270942; doi:10.1038/s41467-021-24514-w)
Supplement: Supplementary file 4 — Source data [file 41467_2021_24514_MOESM4_ESM.xlsx]

## Sheet: Fig. 1
Figure 1a				Figure 1b				Figure 1c					Figure 1d
Germline of heavy chain	Count	mAbs whose IC50 < 0.1 μg/mL		Germline of light chain	Count	mAbs whose IC50 < 0.1 μg/mL		CDR3 length of heavy chain	Count	mAbs belong to IGHV3-53	mAbs belong to IGHV3-66		SHM of heavy chain	Count	mAbs belong to IGHV3-53	mAbs belong to IGHV3-66
IGHV3-53/3-66	15	7		IGKV1-39/1D-39	22			9	3	1	1		0	84	4	2
IGHV3-9	15			IGKV3-20	11	1		10	2				0-1	36	2
IGHV1-46	12			IGKV1-33/1D-33	7	1		11	16	4	2		1-2	20	4	1
IGHV3-30	11			IGKV1-9	5	4		12	15	2			2-3	7
IGHV3-23	10			IGKV4-1	5	2		13	13				3-4	5
IGHV4-59	10	1		IGKV1-5	4			14	18	1			4-5	3	2
IGHV5-51	10	1		IGKV2-28/2D-28	4			15	17	4			5-6	1
IGHV3-33	9	1		IGKV3-11	4			16	19				6-7	1
IGHV4-39	9			IGKV3-15	4			17	12				7-8	1
IGHV3-13	8			IGKV1-NL1	3			18	6				8-9	2
IGHV1-69	7			IGKV2D-30	2			19	6				10-11	4
IGHV2-5	7	1		IGKV1-12/1D-12	1			20	10				11-12	1
IGHV7-4-1	6			IGKV1D-13	1			21	10
IGHV1-8	5			IGKV1D-16	1			22	10
IGHV3-15	4			IGKV2-30	1			23	2
IGHV3-7	4			IGKV2-40/2D-40	1			24	4
IGHV3-11	3			IGKV6-21	1			26	1
IGHV4-4	3			IGLV3-21	21			27	1
IGHV1-2	2			IGLV2-14	11	1
IGHV3-48	2			IGLV1-40	10	1
IGHV3-74	2			IGLV1-44	8	1
IGHV4-31	2			IGLV6-57	8
IGHV1-24	1			IGLV2-23	7
IGHV1-3	1			IGLV1-36	4
IGHV2-70	1			IGLV1-47	4
IGHV3-43D	1			IGLV1-51	4
IGHV3-64	1			IGLV3-1	4
IGHV4-34	1			IGLV2-8	2	1
IGHV4-38-2	1	1		IGLV3-19	2
IGHV4-61	1	1		IGLV2-11	1
IGHV6-1	1			IGLV3-25	1
				IGLV5-37	1	1

## Sheet: Fig 4a and 4b
	Figure 4a
			WT	K417R	K417A	K417E	K417N	K417T
		P22A-1D1	5.79	9.53	BDL	13.85	BDL	BDL
		P5A-1D2	14.02	14.84	BDL	BDL	BDL	BDL
		P5A-3C8	1.3	2.28	734.3	20.67	47.97	74.26
		P2C-1F11	3.64	0.82	9.27	36.4	27.34	10.45
		ACE2	12.97	3.93	17.23	21.91	19.48	13.63
	Figure 4b
			WT	K417R	K417A	K417E	K417N	K417T
		P22A-1D1	0.0038	0.0316	BDL	BDL	BDL	BDL
		P5A-1D2	0.0186	BDL	BDL	BDL	BDL	BDL
		P5A-3C8	0.0206	0.0401	BDL	BDL	BDL	BDL
		P2C-1F11	0.0286	0.013	0.0127	0.0386	0.0327	0.0109

## Sheet: Fig. 4c
P22A-1D1 to WT RBD															P22A-1D1 to K417R RBD															P22A-1D1 to K417A RBD										P22A-1D1 to K417E RBD
	Cycle: 6 RBD WT 72.5 nM_X	Cycle: 6 RBD WT 72.5 nM_Y	Fitted Cycle: 6 RBD WT 72.5 nM_Y	Cycle: 8 RBD WT 31.25 nM_Y	Fitted Cycle: 8 RBD WT 31.25 n_Y	Cycle: 9 RBD WT 15.625 nM_Y	Fitted Cycle: 9 RBD WT 15.625 _Y	Cycle: 10 RBD WT 7.8125 nM_Y	Fitted Cycle: 10 RBD WT 7.8125_Y	Cycle: 11 RBD WT 3.90625 nM_Y	Fitted Cycle: 11 RBD WT 3.9062_Y					Cycle: 12 RBD K417R 72.5 nM_X	Cycle: 12 RBD K417R 72.5 nM_Y	Fitted Cycle: 12 RBD K417R 72._Y	Cycle: 14 RBD K417R 31.25 nM_Y	Fitted Cycle: 14 RBD K417R 31._Y	Cycle: 15 RBD K417R 15.625 nM_Y	Fitted Cycle: 15 RBD K417R 15._Y	Cycle: 16 RBD K417R 7.8125 nM_Y	Fitted Cycle: 16 RBD K417R 7.8_Y	Cycle: 17 RBD K417R 3.90625 n_Y	Fitted Cycle: 17 RBD K417R 3.9_Y					Cycle: 15 RBD K417A 72.5 nM_X	Cycle: 15 RBD K417A 72.5 nM_Y	Cycle: 17 RBD K417A 31.25 nM_Y	Cycle: 18 RBD K417A 15.625 nM_Y	Cycle: 19 RBD K417A 7.8125 nM_Y	Cycle: 20 RBD K417A 3.90625 n_Y					Cycle: 40 RBD K417E 250 nM_X	Cycle: 40 RBD K417E 250 nM_Y	Fitted Cycle: 40 RBD K417E 250_Y	Cycle: 41 RBD K417E 125 nM_Y	Fitted Cycle: 41 RBD K417E 125_Y	Cycle: 42 RBD K417E 72.5 nM_Y	Fitted Cycle: 42 RBD K417E 72._Y	Cycle: 44 RBD K417E 31.25 nM_Y	Fitted Cycle: 44 RBD K417E 31._Y
	0.880005	3.04211	-3.11888	0.47998	3.07811	0.235962	2.43342	-0.629272	1.24952	-0.225586	0.458712					0.779968	2.10247	6.73502	-0.890625	7.01421	-2.98474	5.71135	-3.28052	4.65488	-1.43005	2.03899					2.01996	-1.21521	-2.18353	-2.54102	-1.85126	-1.43348					2.58002	-1.60901	-0.242693	-1.41711	-0.548544	-1.13831	-0.834107	-1.07788	-0.781052
	0.980042	3.43946	-2.79273	0.956307	3.21246	0.46241	2.49841	-0.508179	1.28166	-0.186882	0.475106					0.880005	3.08838	7.06947	-0.0539551	7.16003	-1.95898	5.78462	-2.62036	4.69159	-1.30664	2.05736					2.11993	-1.07686	-2.04602	-1.84729	-1.88293	-1.54797					2.68005	-1.43873	-0.214346	-1.30152	-0.5349	-1.10474	-0.826588	-1.06458	-0.777763
	1.08002	3.84448	-2.46717	1.17529	3.34662	0.62207	2.56336	-0.522949	1.31381	-0.153687	0.491484					0.97998	3.69339	7.40259	0.531128	7.30569	-1.33643	5.85784	-1.84347	4.72826	-0.96228	2.07573					2.21997	-0.895241	-1.73106	-1.88556	-1.38676	-0.947914					2.78003	-1.18408	-0.186023	-1.20935	-0.521269	-1.06567	-0.819067	-1.0083	-0.774477
	1.17999	4.14758	-2.142	1.4766	3.48077	0.946819	2.62831	-0.301147	1.34593	-0.113362	0.507866					1.08002	4.45007	7.73478	1.37415	7.45099	-0.588623	5.93093	-1.39465	4.76492	-0.655884	2.09408					2.31995	-0.819443	-1.54602	-1.40741	-1.07983	-0.870529					2.88007	-1.02859	-0.15769	-1.15701	-0.507633	-1.04614	-0.811554	-0.976318	-0.771192
	1.28003	4.24988	-1.81702	1.53003	3.61473	0.822876	2.69319	-0.197998	1.37805	-0.317871	0.524233					1.17999	5.0558	8.06563	2.11036	7.59604	0.135754	6.00394	-0.58031	4.80154	-0.166614	2.11241					2.41998	-0.556274	-1.10309	-1.31213	-0.989197	-0.65271					2.98004	-1.06372	-0.129382	-1.14209	-0.494009	-1.00781	-0.804038	-0.940308	-0.767906
	1.38	4.49219	-1.49264	1.68713	3.74858	0.745482	2.75807	-0.0581055	1.41013	-0.241211	0.540594					1.27997	5.84257	8.39535	2.61084	7.74092	0.600342	6.07691	-0.171997	4.83814	-0.158325	2.13074					2.51996	-0.393108	-0.900696	-1.11212	-0.587749	-0.563762					3.08002	-0.936401	-0.101081	-1.10071	-0.48039	-0.993042	-0.79653	-0.906738	-0.764622
	1.48004	4.94737	-1.16846	1.95641	3.88241	0.933701	2.82288	0.0285645	1.4422	0.110093	0.556959					1.38	6.49451	8.72414	3.203	7.88546	1.21667	6.14975	0.541992	4.87469	0.174438	2.14905					2.61993	0.0168692	-0.528076	-0.883179	-0.37439	-0.344116					3.18005	-0.852808	-0.0727696	-1.0469	-0.466766	-0.964111	-0.789025	-0.868556	-0.761337
	1.58002	5.32336	-0.844866	2.08716	4.01606	0.957275	2.88765	0.175537	1.47428	0.0744629	0.573308					1.47998	7.12524	9.05159	3.74597	8.02982	1.65808	6.22256	1.03601	4.9112	0.159668	2.16735					2.71997	-0.0932361	-0.338414	-0.412903	-0.346471	-0.44663					3.28003	-0.76062	-0.0444831	-0.997559	-0.453155	-0.950806	-0.781517	-0.875488	-0.758055
	1.67999	5.59375	-0.521673	2.30337	4.14969	0.922021	2.95241	0.231689	1.50633	0.0750971	0.589661					1.58002	7.76648	9.37811	4.34058	8.17385	2.39417	6.29523	1.59912	4.94771	0.559692	2.18563					2.81995	-0.344686	-0.574158	-0.227783	-0.400146	-0.542684					3.38007	-0.698137	-0.0161868	-0.986711	-0.439539	-0.946167	-0.774017	-0.859131	-0.754774
	1.78003	5.97961	-0.198682	2.48083	4.28313	1.06189	3.01711	0.258179	1.53838	0.125977	0.605999					1.67999	8.41972	9.70331	4.98063	8.31761	2.89592	6.36782	1.85246	4.98417	0.833296	2.2039					2.91998	-0.296936	-0.393677	-0.540283	-0.469666	-0.327698					3.48004	-0.634033	0.012085	-0.959351	-0.425936	-0.936768	-0.766515	-0.852051	-0.751491
	1.88	6.28113	0.123711	2.73938	4.41646	1.14946	3.0818	0.423096	1.57039	0.263428	0.622331					1.77997	9.01342	10.0274	5.52881	8.46121	3.25513	6.44036	2.44519	5.02061	1.14563	2.22216					3.01996	-0.221521	-0.125671	-0.344971	-0.316187	-0.0655763					3.58002	-0.577026	0.0403493	-0.967896	-0.412337	-0.919556	-0.759021	-0.859131	-0.748212
	1.98004	6.57401	0.445899	2.92448	4.54977	1.25797	3.14642	0.516846	1.60239	0.336829	0.638667					1.88	9.50549	10.3505	5.703	8.60447	3.48938	6.51278	2.66235	5.05701	1.1792	2.24041					3.11993	-0.206752	0.00628662	-0.074585	-0.182983	-0.0159912					3.68005	-0.483287	0.0686235	-0.949962	-0.398734	-0.907104	-0.751529	-0.848155	-0.744931
	2.08002	6.85071	0.767488	3.06128	4.6829	1.34009	3.211	0.626221	1.6344	0.375977	0.654987					1.97998	10.033	10.6723	6.021	8.74755	3.83704	6.58516	2.89612	5.09337	1.41675	2.25865					3.21997	-0.10515	0.0808849	-0.0261841	0.00330925	0.0257702					3.78003	-0.394165	0.0968729	-0.93042	-0.385143	-0.888306	-0.744036	-0.853638	-0.741653
	2.17999	7.17578	1.08867	3.31046	4.816	1.51114	3.27558	0.776245	1.66637	0.469639	0.671311					2.08002	10.557	10.9932	6.31238	8.8903	4.24878	6.65741	3.10461	5.12972	1.32996	2.27686					3.31995	-0.0302305	0.0969238	0.0613403	0.069397	0.0179262					3.88007	-0.337162	0.125132	-0.908573	-0.371548	-0.900024	-0.736549	-0.859131	-0.738376
	2.28003	7.37256	1.40965	3.40967	4.94892	1.58301	3.34009	0.819946	1.69835	0.435303	0.68762					2.17999	11.0072	11.3128	6.66952	9.03279	4.49887	6.72958	3.24765	5.16602	1.3348	2.29507					3.41998	0.00854492	0.0844116	0.0151978	0.199829	0.123108					3.98004	-0.272339	0.153367	-0.862427	-0.357965	-0.887573	-0.729061	-0.857544	-0.735097
	2.38	7.6499	1.73002	3.52222	5.08173	1.68927	3.4046	0.860596	1.73029	0.46582	0.703923					2.27997	11.4587	11.6312	6.94287	9.17511	4.66675	6.80171	3.34595	5.20231	1.38	2.31327					3.51996	0.119708	0.153992	0.0612793	0.293048	0.231158					4.08002	-0.225464	0.181594	-0.826538	-0.344387	-0.887573	-0.72158	-0.855225	-0.731821
	2.48004	7.9178	2.05018	3.63777	5.21452	1.7635	3.46903	0.862183	1.76222	0.452466	0.72023					2.38	11.986	11.9487	7.30847	9.31709	4.89954	6.87371	3.53894	5.23855	1.44482	2.33145					3.61993	0.179873	0.222778	0.181641	0.349915	0.337219					4.18005	-0.182503	0.20983	-0.772591	-0.330804	-0.872681	-0.714102	-0.859871	-0.728545
	2.58002	8.22644	2.36974	3.79407	5.34712	1.83936	3.53342	0.912109	1.79416	0.450928	0.736521					2.47998	12.3711	12.2649	7.55615	9.4589	5.1261	6.94567	3.69915	5.27476	1.52063	2.34962					3.71997	0.19859	0.28465	0.266052	0.380536	0.436566					4.28003	-0.114502	0.238042	-0.733521	-0.317234	-0.829712	-0.706623	-0.866943	-0.72527
	2.67999	8.47961	2.68888	3.95896	5.4797	1.87449	3.59782	0.901245	1.82606	0.475931	0.752816					2.58002	12.8274	12.5801	7.83508	9.60036	5.27612	7.0175	3.87488	5.31095	1.61987	2.36778					3.81995	0.150946	0.225098	0.398071	0.352966	0.396734					4.38007	-0.0871592	0.266264	-0.713258	-0.303659	-0.807861	-0.69915	-0.866089	-0.721997
	2.78003	8.75928	3.00781	4.12146	5.61209	1.9729	3.66214	0.92627	1.85797	0.512695	0.769096					2.67999	13.2438	12.8941	8.12492	9.74158	5.41679	7.08925	4.0319	5.3471	1.7144	2.38592					3.91998	0.164063	0.28833	0.391785	0.403015	0.377014					4.48004	-0.0090332	0.294461	-0.639771	-0.290097	-0.767212	-0.691676	-0.847412	-0.718723
	2.88	9.021	3.32613	4.21985	5.74437	2.05099	3.72646	0.938721	1.88984	0.540039	0.78537					2.77997	13.6383	13.2069	8.38818	9.88263	5.56128	7.16095	4.16394	5.38323	1.79797	2.40405					4.01996	0.160292	0.35553	0.444153	0.403151	0.419325					4.58002	0.034668	0.32265	-0.621826	-0.27654	-0.739136	-0.684209	-0.849731	-0.715451
	2.98004	9.2811	3.64424	4.34641	5.87663	2.15646	3.7907	0.962891	1.9217	0.536835	0.801648					2.88	14.0016	13.5188	8.65771	10.0233	5.74097	7.23253	4.28503	5.41931	1.86829	2.42217					4.11993	0.258632	0.448486	0.471497	0.538147	0.50824					4.68005	0.080812	0.350848	-0.608519	-0.262978	-0.728149	-0.676745	-0.853636	-0.712178
	3.08002	9.54834	3.96173	4.49097	6.00871	2.23071	3.85491	0.989502	1.95356	0.522827	0.81791					2.97998	14.4141	13.8294	8.8999	10.1639	5.87769	7.30407	4.42179	5.45537	1.92297	2.44028					4.21997	0.326654	0.522821	0.565979	0.538263	0.568536					4.78003	0.135498	0.379022	-0.55542	-0.249428	-0.688354	-0.669279	-0.826294	-0.708908
	3.17999	9.83191	4.2788	4.66124	6.14076	2.32444	3.91911	1.01294	1.98539	0.514995	0.834177					3.08002	14.7883	14.139	9.09753	10.3041	6.00891	7.37549	4.51001	5.49141	2.03076	2.45837					4.31995	0.328254	0.584473	0.616028	0.502991	0.570136					4.88007	0.208132	0.407205	-0.492918	-0.235875	-0.651611	-0.661821	-0.802856	-0.705639
	3.28003	10.1359	4.59565	4.80115	6.27262	2.40808	3.98325	1.06299	2.01723	0.536133	0.850427					3.17999	15.1266	14.4474	9.32498	10.444	6.14883	7.44682	4.56399	5.5274	2.07303	2.47645					4.41998	0.332031	0.67041	0.618347	0.547546	0.566101					4.98004	0.265137	0.435364	-0.465576	-0.222334	-0.60083	-0.65436	-0.761475	-0.702369
	3.38	10.4178	4.91189	4.90735	6.40437	2.46349	4.04738	1.07385	2.04903	0.544678	0.866672					3.27997	15.4782	14.7546	9.49207	10.5838	6.29407	7.5181	4.62488	5.56338	2.09326	2.49452					4.51996	0.325036	0.69458	0.64801	0.599144	0.57705					5.08002	0.302734	0.463514	-0.424927	-0.208797	-0.585938	-0.646907	-0.748901	-0.699101
	3.48004	10.6968	5.2279	5.08079	6.5361	2.5604	4.11144	1.11841	2.08082	0.555643	0.882921					3.38	15.8375	15.0609	9.67957	10.7232	6.42615	7.58927	4.68347	5.59931	2.11047	2.51257					4.61993	0.354705	0.690674	0.708191	0.642029	0.59967					5.18005	0.35267	0.491674	-0.395255	-0.195256	-0.548462	-0.639457	-0.75048	-0.695832
	3.58002	10.9624	5.54329	5.22693	6.66765	2.61743	4.17545	1.15515	2.11261	0.554077	0.899154					3.47998	16.1907	15.3659	9.90076	10.8625	6.59021	7.66039	4.74526	5.6352	2.14648	2.53062					4.71997	0.350049	0.693921	0.730042	0.69447	0.628674					5.28003	0.422974	0.519809	-0.344482	-0.181728	-0.536011	-0.632005	-0.718506	-0.692566
	3.67999	11.26	5.85826	5.40736	6.79916	2.71351	4.23947	1.23401	2.14437	0.587655	0.915392					3.58002	16.5133	15.67	10.0858	11.0014	6.70972	7.73138	4.8186	5.67109	2.1604	2.54864					4.81995	0.343826	0.678223	0.821472	0.738953	0.652847					5.38007	0.487053	0.547953	-0.332771	-0.168195	-0.499268	-0.624561	-0.728638	-0.689301
	3.78003	11.5734	6.173	5.573	6.93049	2.82446	4.30342	1.30591	2.17614	0.637695	0.931614					3.67999	16.8672	15.9728	10.3257	11.1401	6.83083	7.8023	4.90847	5.70693	2.20973	2.56666					4.91998	0.318726	0.671143	0.87616	0.78656	0.677795					5.48004	0.524536	0.576073	-0.331177	-0.154675	-0.526611	-0.617114	-0.719238	-0.686034
	3.88	11.8827	6.48712	5.71362	7.06172	2.91198	4.36736	1.34106	2.20787	0.65332	0.947829					3.77997	17.1845	16.2745	10.5327	11.2786	6.93469	7.87317	4.9624	5.74275	2.22534	2.58467					5.01996	0.316473	0.662598	0.889465	0.813238	0.709112					5.58002	0.553467	0.604184	-0.33667	-0.14116	-0.517212	-0.609675	-0.728638	-0.682771
	3.98004	12.1905	6.80101	5.88158	7.19291	3.00573	4.43123	1.40515	2.23958	0.711905	0.96405					3.88	17.5313	16.5752	10.7413	11.4168	7.03943	7.94391	5.03503	5.77853	2.26123	2.60265					5.11993	0.310979	0.678955	0.977722	0.872498	0.763733					5.68005	0.602662	0.632305	-0.299193	-0.12764	-0.490723	-0.602239	-0.716186	-0.679506
	4.08002	12.4937	7.11427	6.03162	7.32392	3.08228	4.49506	1.41687	2.2713	0.753296	0.980254					3.97998	17.861	16.8747	10.9452	11.5548	7.16907	8.01462	5.11086	5.81427	2.29016	2.62064					5.21997	0.330491	0.705613	1.06366	0.88585	0.845811					5.78003	0.641724	0.6604	-0.278076	-0.114133	-0.483643	-0.594802	-0.699707	-0.676244
	4.17999	12.7999	7.42711	6.18003	7.4549	3.16819	4.55889	1.4895	2.30299	0.801734	0.996462					4.08002	18.1719	17.1732	11.1249	11.6924	7.2605	8.0852	5.14124	5.85	2.29871	2.6386					5.31995	0.339047	0.704712	1.0152	0.874084	0.82861					5.88007	0.684691	0.688505	-0.264771	-0.100622	-0.476563	-0.587371	-0.687988	-0.672983
	4.28003	13.0842	7.7397	6.28467	7.5857	3.22131	4.62265	1.52148	2.33469	0.83374	1.01266					4.17999	18.5032	17.4705	11.3273	11.8299	7.36208	8.15569	5.19679	5.88568	2.3246	2.65655					5.41998	0.389038	0.754761	1.03241	0.920959	0.841858					5.98004	0.717529	0.716585	-0.237427	-0.0871231	-0.457886	-0.579939	-0.697388	-0.66972
	4.38	13.3663	8.05167	6.44177	7.71639	3.2854	4.68641	1.56921	2.36635	0.862671	1.02884					4.27997	18.8571	17.7666	11.5562	11.9671	7.49487	8.22615	5.27954	5.92136	2.3667	2.6745					5.51996	0.373466	0.750854	1.05975	0.93737	0.824699					6.08002	0.747192	0.744656	-0.239014	-0.0736288	-0.462524	-0.572514	-0.697388	-0.666461
	4.48004	13.6522	8.3634	6.61987	7.84705	3.37365	4.75009	1.6051	2.39799	0.884516	1.04503					4.38	19.15	18.0618	11.7296	12.104	7.57227	8.29648	5.32178	5.95698	2.3894	2.69242					5.61993	0.369557	0.76416	1.06207	0.953003	0.823914					6.18005	0.782345	0.772737	-0.228886	-0.0601306	-0.448486	-0.565092	-0.693485	-0.6632
	4.58002	13.9468	8.6745	6.76831	7.97752	3.4425	4.81373	1.66064	2.42964	0.929932	1.06121					4.47998	19.4743	18.3558	11.91	12.2408	7.67297	8.36677	5.39442	5.99256	2.42297	2.71034					5.71997	0.389088	0.766529	1.06134	0.960804	0.822376					6.28003	0.815186	0.800793	-0.213989	-0.0466449	-0.44458	-0.557669	-0.697388	-0.659942
	4.67999	14.2319	8.98516	6.92845	8.10796	3.55333	4.87737	1.69885	2.46126	0.999373	1.07739					4.58002	19.7805	18.6488	12.089	12.3772	7.74097	8.43693	5.47021	6.02815	2.4425	2.72824					5.81995	0.420312	0.821899	1.05975	1.02484	0.849694					6.38007	0.858151	0.828857	-0.202274	-0.0331553	-0.44458	-0.550252	-0.697388	-0.656685
	4.78003	14.4858	9.29558	7.07922	8.23822	3.62134	4.94094	1.70825	2.49288	0.984497	1.09355					4.67999	20.1094	18.9405	12.2655	12.5133	7.86829	8.50702	5.52564	6.06367	2.46204	2.74613					5.91998	0.428101	0.830566	1.0777	1.0163	0.824646					6.48004	0.901855	0.856897	-0.174194	-0.0196783	-0.428223	-0.542834	-0.68335	-0.653427
	4.88	14.7296	9.60537	7.22461	8.36837	3.68542	5.00451	1.74658	2.52447	0.990845	1.10971					4.77997	20.4118	19.2312	12.4226	12.6493	7.98083	8.57706	5.5835	6.09919	2.49329	2.76401					6.01996	0.438263	0.835205	1.091	1.04208	0.841888					6.58002	0.945679	0.884928	-0.156982	-0.00620556	-0.4375	-0.535424	-0.680176	-0.650171
	4.98004	14.967	9.91491	7.37999	8.49849	3.74474	5.068	1.77539	2.55604	1.00951	1.12587					4.88	20.718	19.5209	12.5952	12.785	8.06909	8.64697	5.6366	6.13466	2.53784	2.78187					6.11993	0.439124	0.85791	1.10114	1.06549	0.831726					6.68005	0.969846	0.912968	-0.160891	0.007271	-0.436768	-0.528016	-0.684084	-0.646914
	5.08002	15.2124	10.2238	7.52612	8.62842	3.82056	5.13145	1.79028	2.58762	1.0166	1.14202					4.97998	21.0195	19.8093	12.7756	12.9205	8.15735	8.71685	5.69203	6.17009	2.56042	2.79973					6.21997	0.432775	0.860265	1.11371	1.07956	0.814549					6.78003	0.993286	0.940983	-0.147583	0.020735	-0.421143	-0.520607	-0.670044	-0.643661
	5.17999	15.4858	10.5323	7.68786	8.75832	3.88855	5.19491	1.83252	2.61917	1.0166	1.15817					5.08002	21.3141	20.0969	12.9679	13.0556	8.25269	8.7866	5.73425	6.20552	2.57141	2.81756					6.31995	0.459377	0.883667	1.10345	1.10455	0.840298					6.88007	1.03784	0.969007	-0.141359	0.0342028	-0.434448	-0.513205	-0.666138	-0.640407
	5.28003	15.7531	10.8405	7.86365	8.88804	3.98621	5.25828	1.87781	2.65072	1.02283	1.1743					5.17999	21.611	20.3831	13.132	13.1905	8.34022	8.85627	5.81397	6.2409	2.59095	2.83539					6.41998	0.490601	0.928955	1.11987	1.12567	0.874695					6.98004	1.0769	0.997005	-0.122559	0.0476581	-0.419556	-0.505801	-0.656738	-0.637153
	5.38	16.0507	11.148	8.02063	9.01764	4.06664	5.32166	1.92542	2.68223	1.0166	1.19043					5.27997	21.9	20.6683	13.3218	13.3252	8.45422	8.92589	5.86865	6.27626	2.63	2.85321					6.51996	0.489888	0.943848	1.14178	1.14364	0.892659					7.08002	1.12292	1.025	-0.09375	0.061109	-0.418823	-0.498405	-0.648193	-0.633902
	5.48004	16.3257	11.4554	8.15893	9.14722	4.14318	5.38497	1.95276	2.71374	1.02746	1.20657					5.38	22.1962	20.9526	13.4835	13.4596	8.54883	8.9954	5.92725	6.31157	2.66833	2.871					6.61993	0.483554	0.942261	1.14178	1.13812	0.891052					7.18005	1.15112	1.05299	-0.102296	0.0745637	-0.417236	-0.491012	-0.65442	-0.630649
	5.58002	16.5913	11.762	8.29175	9.27661	4.21277	5.44823	2.00281	2.74524	1.05957	1.22268					5.47998	22.4844	21.2356	13.646	13.5939	8.65503	9.06486	5.98817	6.34686	2.69482	2.8888					6.71997	0.514053	0.975845	1.13007	1.16475	0.933304					7.28003	1.19568	1.08097	-0.0928955	0.0880058	-0.414063	-0.483617	-0.637207	-0.627399
	5.67999	16.882	12.0683	8.45032	9.40597	4.29089	5.51149	2.04968	2.77672	1.08142	1.23881					5.58002	22.7828	21.5177	13.8202	13.7278	8.7644	9.1342	6.04126	6.38213	2.71985	2.90657					6.81995	0.507837	0.988403	1.15192	1.17255	0.939539					7.38007	1.21667	1.10895	-0.0843558	0.101452	-0.418823	-0.476229	-0.636475	-0.62415
	5.78003	17.1718	12.3742	8.60425	9.53514	4.38538	5.57468	2.07935	2.8082	1.10486	1.25491					5.67999	23.0641	21.7985	13.9819	13.8614	8.87379	9.20345	6.08583	6.41735	2.76283	2.92433					6.91998	0.489014	0.962524	1.15277	1.15997	0.919983					7.48004	1.24487	1.13691	-0.0717773	0.114885	-0.403931	-0.46884	-0.646606	-0.6209
	5.88	17.4288	12.6795	8.74414	9.6642	4.44323	5.63787	2.08325	2.83964	1.10645	1.27101					5.77997	23.3516	22.0782	14.1577	13.9949	8.96204	9.27267	6.15063	6.45257	2.80029	2.94209					7.01996	0.510156	0.957886	1.13788	1.1827	0.94027					7.58002	1.27612	1.16485	-0.0593262	0.128314	-0.405518	-0.461458	-0.646606	-0.617652
	5.98004	17.6991	12.9846	8.88939	9.79323	4.52135	5.70099	2.1106	2.87108	1.11816	1.28712					5.88	23.6305	22.3571	14.3296	14.1281	9.04956	9.34176	6.23035	6.48773	2.823	2.95982					7.11993	0.50076	0.967285	1.13861	1.185	0.937195					7.68005	1.3175	1.19281	-0.0476108	0.141746	-0.393799	-0.454079	-0.634891	-0.614404
	6.08002	17.9686	13.289	9.04016	9.92208	4.56897	5.76406	2.13635	2.90251	1.1228	1.30321					5.97998	23.9188	22.6346	14.4991	14.2611	9.1488	9.41081	6.30225	6.52286	2.86987	2.97756					7.21997	0.521138	0.965718	1.16132	1.21322	0.950521					7.78003	1.34326	1.22074	-0.0273438	0.155166	-0.387573	-0.446699	-0.640381	-0.611158
	6.17999	18.2374	13.593	9.16515	10.0509	4.62987	5.82714	2.13953	2.93391	1.12047	1.3193					6.08002	24.1735	22.9113	14.6515	14.3937	9.23315	9.47973	6.36475	6.55798	2.88391	2.99527					7.31995	0.532001	0.977417	1.1723	1.21393	0.979328					7.88007	1.38317	1.24868	-0.0131941	0.16859	-0.376587	-0.439326	-0.638794	-0.607913
	6.28003	18.4819	13.8966	9.30115	10.1795	4.70654	5.89013	2.15588	2.96532	1.15173	1.33538					6.17999	24.4664	23.1867	14.7944	14.5261	9.34412	9.54858	6.42017	6.59305	2.90577	3.01296					7.41998	0.548462	0.985229	1.18707	1.2608	0.968445					7.98004	1.39954	1.2766	-0.00854492	0.182001	-0.393799	-0.431951	-0.650513	-0.604667
	6.38	18.7749	14.1997	9.43628	10.308	4.78149	5.95313	2.17078	2.9967	1.17908	1.35145					6.27997	24.7344	23.4611	14.9725	14.6584	9.43469	9.61738	6.4436	6.62811	2.92139	3.03066					7.51996	0.553847	1.01489	1.2121	1.28035	0.98091					8.08002	1.44409	1.3045	0.00549316	0.195408	-0.395386	-0.424584	-0.650513	-0.601423
	6.48004	19.0421	14.5024	9.573	10.4365	4.87525	6.01606	2.19812	3.02806	1.18458	1.36752					6.38	25.0016	23.7345	15.1108	14.7903	9.52222	9.68606	6.50378	6.66312	2.95032	3.04833					7.61993	0.537504	1.00708	1.21991	1.29279	0.982483					8.18005	1.48706	1.33242	0.0281963	0.208818	-0.384399	-0.417219	-0.629396	-0.598179
	6.58002	19.3202	14.8046	9.73938	10.5648	4.94556	6.07894	2.24414	3.05942	1.21106	1.38358					6.47998	25.2594	24.0067	15.2788	14.922	9.6261	9.7547	6.53114	6.6981	2.98706	3.066					7.71997	0.529687	1.00796	1.2121	1.30306	0.968469					8.28003	1.53625	1.36031	0.0539551	0.222215	-0.368042	-0.409853	-0.62085	-0.594937
	6.67999	19.6069	15.1062	9.89099	10.6931	5.03539	6.14183	2.27783	3.09075	1.24084	1.39965					6.58002	25.5016	24.278	15.4491	15.0534	9.71362	9.82322	6.55457	6.73307	3.01282	3.08365					7.81995	0.520289	0.993774	1.20038	1.30219	0.959071					8.38007	1.55969	1.3882	0.0500498	0.235617	-0.366455	-0.402495	-0.630981	-0.591696
	6.78003	19.8804	15.4076	10.048	10.8211	5.10962	6.20463	2.30823	3.12209	1.2572	1.41569					6.67999	25.7422	24.548	15.5991	15.1846	9.79176	9.89165	6.59364	6.76799	3.05189	3.10128					7.91998	0.528931	0.967285	1.20819	1.31158	0.959045					8.48004	1.58862	1.41608	0.0688477	0.249005	-0.355469	-0.395135	-0.609863	-0.588454
	6.88	20.1265	15.7083	10.1761	10.9491	5.17993	6.26744	2.33252	3.15339	1.26892	1.43174					6.77997	26.011	24.817	15.7687	15.3156	9.87378	9.96005	6.63269	6.8029	3.08313	3.11891					8.01996	0.539814	0.965698	1.20587	1.30379	0.959064					8.58002	1.62451	1.44394	0.0875244	0.262389	-0.346191	-0.387782	-0.607544	-0.585215
	6.98004	20.4015	16.0087	10.3285	11.077	5.25731	6.33018	2.38794	3.18468	1.28454	1.44778					6.88	26.2438	25.0851	15.9178	15.4463	9.94409	10.0283	6.65613	6.83775	3.10266	3.13652					8.11993	0.551529	0.967285	1.18939	1.30768	0.965271					8.68005	1.64954	1.47181	0.0953369	0.275777	-0.366455	-0.380432	-0.619263	-0.581974
	7.08002	20.6366	16.3085	10.4535	11.2048	5.30493	6.39287	2.43091	3.21598	1.28613	1.46381					6.97998	26.4938	25.352	16.0601	15.5768	10.0417	10.0965	6.68116	6.87258	3.12219	3.15413					8.21997	0.546891	0.973527	1.20587	1.30928	0.968461					8.78003	1.6886	1.49965	0.120361	0.289152	-0.346924	-0.373081	-0.607544	-0.578737
	7.17999	20.8921	16.6078	10.5847	11.3325	5.38928	6.45556	2.45667	3.24724	1.3142	1.47985					7.08002	26.7532	25.6179	16.2273	15.7069	10.141	10.1647	6.74365	6.9074	3.16284	3.17172					8.31995	0.541404	0.964111	1.2066	1.28265	0.973105					8.88007	1.72534	1.52751	0.135251	0.302531	-0.329712	-0.365737	-0.598145	-0.5755
	7.28003	21.1437	16.9068	10.712	11.46	5.45886	6.51818	2.51843	3.2785	1.32361	1.49587					7.17999	27	25.8827	16.3804	15.8369	10.2293	10.2327	6.79127	6.94217	3.18079	3.18929					8.41998	0.547607	0.969604	1.19415	1.29205	0.968445					8.98004	1.74097	1.55534	0.169556	0.315897	-0.323486	-0.358392	-0.595825	-0.572262
	7.38	21.3944	17.2052	10.8425	11.5874	5.52991	6.5808	2.54651	3.30973	1.33142	1.51188					7.27997	27.2336	26.1463	16.5327	15.9666	10.2917	10.3007	6.84363	6.97692	3.20422	3.20686					8.51996	0.543724	0.957886	1.18866	1.27254	0.949669					9.08002	1.76672	1.58315	0.178955	0.329258	-0.327393	-0.351054	-0.605225	-0.569027
	7.48004	21.6593	17.5032	10.9871	11.7148	5.6167	6.64334	2.6239	3.34095	1.35412	1.5279					7.38	27.4688	26.4091	16.6678	16.0961	10.391	10.3685	6.87097	7.01163	3.21436	3.2244					8.61993	0.562512	0.967285	1.16364	1.28424	0.945007					9.18005	1.81591	1.61098	0.202389	0.342623	-0.309448	-0.343719	-0.59351	-0.56579
	7.58002	21.9178	17.8007	11.1449	11.842	5.68225	6.70585	2.67078	3.37217	1.37671	1.5439					7.47998	27.7102	26.6706	16.8022	16.2253	10.4636	10.4364	6.92566	7.04631	3.23315	3.24195					8.71997	0.549213	0.971943	1.17072	1.26473	0.931721					9.28003	1.85815	1.63878	0.221924	0.355975	-0.307861	-0.336383	-0.605957	-0.562557
	7.67999	22.1616	18.0976	11.2706	11.9691	5.74865	6.76835	2.71057	3.40336	1.40173	1.55991					7.58002	27.9508	26.9313	16.9484	16.3543	10.5597	10.5041	6.96472	7.08097	3.24329	3.25947					8.81995	0.550794	0.967285	1.16132	1.27411	0.939527					9.38007	1.88549	1.66659	0.227414	0.369331	-0.298462	-0.329054	-0.590332	-0.559324
	7.78003	22.3999	18.3942	11.4105	12.0961	5.80652	6.83078	2.7489	3.43456	1.41345	1.5759					7.67999	28.2102	27.1907	17.0975	16.483	10.6433	10.5717	7.00378	7.11559	3.27454	3.27698					8.91998	0.557007	0.979736	1.16132	1.28107	0.941833					9.48004	1.91907	1.69437	0.25708	0.382674	-0.292236	-0.321723	-0.584106	-0.55609
	7.88	22.6757	18.6902	11.5441	12.2229	5.88696	6.8932	2.79028	3.46572	1.43298	1.59188					7.77997	28.4297	27.4491	17.228	16.6115	10.7136	10.6392	7.05225	7.1502	3.28235	3.29449					9.01996	0.537493	0.967285	1.18085	1.27181	0.938799					9.58002	1.95264	1.72215	0.275024	0.396012	-0.289917	-0.3144	-0.577881	-0.552859
	7.98004	22.946	18.9859	11.6879	12.3497	5.95336	6.95555	2.84497	3.49686	1.46813	1.60787					7.88	28.6539	27.7066	17.3608	16.7397	10.7917	10.7067	7.11157	7.18475	3.3136	3.31197					9.11993	0.53358	0.975098	1.1684	1.27643	0.955139					9.68005	1.99487	1.74993	0.289918	0.409354	-0.298462	-0.30708	-0.578612	-0.549627
	8.08002	23.1952	19.2809	11.8363	12.4764	6.02917	7.01787	2.87622	3.52801	1.48376	1.62385					7.97998	28.8789	27.9629	17.4819	16.8678	10.8425	10.7741	7.14443	7.21928	3.32373	3.32946					9.21997	0.545303	0.968033	1.17145	1.26936	0.949661					9.78003	2.02844	1.77769	0.306274	0.422683	-0.267212	-0.299758	-0.564575	-0.546397
	8.17999	23.453	19.5754	11.9644	12.603	6.08691	7.08018	2.89966	3.55913	1.48999	1.63982					8.08002	29.1188	28.2183	17.6281	16.9955	10.9207	10.8414	7.17175	7.2538	3.32922	3.34692					9.31995	0.538225	0.954712	1.17926	1.27252	0.948076					9.88007	2.05738	1.80545	0.328985	0.436016	-0.263306	-0.292444	-0.566895	-0.543169
	8.28003	23.7078	19.8696	12.1136	12.7294	6.16125	7.14242	2.95361	3.59025	1.526	1.65579					8.17999	29.3508	28.4725	17.771	17.1229	10.991	10.9086	7.21473	7.28826	3.34095	3.36437					9.41998	0.550781	0.979004	1.16913	1.28351	0.962219					9.98004	2.10815	1.83319	0.357056	0.449336	-0.244629	-0.285129	-0.55603	-0.539939
	8.38	23.9358	20.1632	12.2449	12.8557	6.21191	7.20465	2.9707	3.62134	1.54468	1.67174					8.27997	29.5914	28.7257	17.91	17.2503	11.0597	10.9758	7.27954	7.32272	3.37219	3.38181					9.51996	0.56874	0.993042	1.18085	1.28267	0.959792					10.08	2.12842	1.86092	0.375854	0.462651	-0.239868	-0.27782	-0.54895	-0.536712
	8.48004	24.1929	20.4564	12.3917	12.9819	6.28539	7.26681	3.01685	3.65242	1.57518	1.6877					8.38	29.8281	28.978	18.0499	17.3772	11.1394	11.0428	7.32019	7.35712	3.39954	3.39923					9.61993	0.559337	1.00867	1.16913	1.30219	0.964539					10.1801	2.15893	1.88865	0.391478	0.47597	-0.224243	-0.270515	-0.547365	-0.533484
	8.58002	24.4366	20.749	12.5254	13.108	6.32837	7.32893	3.02075	3.6835	1.5752	1.70365					8.47998	30.0813	29.2291	18.1796	17.504	11.2308	11.1099	7.38038	7.3915	3.42297	3.41666					9.71997	0.554706	1.00478	1.17145	1.28353	0.952838					10.28	2.19482	1.91637	0.415649	0.489276	-0.207886	-0.263209	-0.542725	-0.530258
	8.67999	24.7108	21.041	12.6925	13.234	6.41979	7.39105	3.06921	3.71454	1.59545	1.71959					8.58002	30.304	29.4793	18.321	17.6305	11.3051	11.1767	7.396	7.42586	3.42456	3.43405					9.81995	0.557021	1.01257	1.1629	1.29047	0.959792					10.3801	2.22376	1.94408	0.417237	0.502585	-0.198486	-0.25591	-0.541138	-0.527034
	8.78003	24.978	21.3328	12.8347	13.3598	6.48303	7.4531	3.10278	3.74559	1.61035	1.73553					8.67999	30.5524	29.7283	18.4608	17.7568	11.366	11.2436	7.44678	7.46018	3.44642	3.45144					9.91998	0.550781	1.02588	1.16913	1.31158	0.973938					10.48	2.25818	1.97178	0.438354	0.515881	-0.185181	-0.248609	-0.527832	-0.523808
	8.88	25.2726	21.6239	12.9558	13.4856	6.56042	7.51514	3.14966	3.77661	1.62671	1.75146					8.77997	30.7969	29.9762	18.5819	17.8829	11.4464	11.3103	7.49829	7.49449	3.45654	3.46882					10.02	0.553847	1.03284	1.18085	1.31392	0.969192					10.58	2.28625	1.99946	0.460205	0.529173	-0.186768	-0.241316	-0.537231	-0.520585
	8.98004	25.5077	21.9146	13.0964	13.6113	6.63072	7.57711	3.19263	3.80761	1.65099	1.76739					8.88	31.0172	30.2233	18.6984	18.0086	11.5284	11.377	7.5155	7.52874	3.47375	3.48618					10.1199	0.55311	1.03992	1.16913	1.31549	0.970764					10.6801	2.3175	2.02715	0.478143	0.542468	-0.168823	-0.234026	-0.531012	-0.517361
	9.08002	25.7538	22.2047	13.2198	13.7368	6.68066	7.63904	3.22388	3.83862	1.63684	1.7833					8.97998	31.261	30.4693	18.8296	18.1342	11.6003	11.4436	7.58032	7.56297	3.5011	3.50354					10.22	0.542981	1.03761	1.17303	1.31318	0.960645					10.78	2.34717	2.05481	0.487549	0.555751	-0.176636	-0.226734	-0.527832	-0.51414
	9.17999	25.9757	22.4943	13.3558	13.8622	6.7401	7.70096	3.26062	3.8696	1.65721	1.79922					9.08002	31.4805	30.7143	18.9718	18.2595	11.6801	11.5101	7.61316	7.59718	3.51282	3.52088					10.3199	0.560919	1.05713	1.16132	1.33112	0.973089					10.8801	2.37927	2.08248	0.52038	0.569036	-0.165649	-0.21945	-0.509888	-0.51092
	9.28003	26.2147	22.7836	13.4636	13.9875	6.80103	7.76282	3.29102	3.90058	1.65247	1.81513					9.17999	31.6907	30.9582	19.0835	18.3845	11.7527	11.5765	7.64442	7.63135	3.53236	3.5382					10.42	0.574951	1.05237	1.17303	1.33344	0.978577					10.98	2.39954	2.11013	0.530518	0.582309	-0.155518	-0.212165	-0.516113	-0.507698
	9.38	26.4233	23.0722	13.6042	14.1127	6.84789	7.82467	3.30127	3.93152	1.66113	1.83102					9.27997	31.886	31.201	19.2124	18.5094	11.8129	11.6428	7.66553	7.66551	3.55188	3.55553					10.52	0.572636	1.05945	1.19098	1.34516	0.992619					11.08	2.43628	2.13776	0.539917	0.595577	-0.148438	-0.204887	-0.537231	-0.504479
	9.48004	26.6733	23.3604	13.7331	14.2378	6.92443	7.88644	3.33008	3.96246	1.68298	1.84693					9.38	32.1094	31.443	19.353	18.634	11.9128	11.7091	7.7124	7.69961	3.57922	3.57283					10.6199	0.585947	1.07507	1.20197	1.35455	0.990295					11.1801	2.45971	2.16541	0.550041	0.608849	-0.135986	-0.197612	-0.529427	-0.50126
	9.58002	26.8859	23.648	13.8816	14.3627	6.9917	7.94818	3.38953	3.99339	1.71582	1.86281					9.47998	32.3235	31.6838	19.5031	18.7583	11.9636	11.7753	7.74598	7.73369	3.60266	3.59012					10.72	0.570328	1.06496	1.19489	1.36555	1.0013					11.28	2.47839	2.19302	0.556274	0.622107	-0.137573	-0.190335	-0.519287	-0.498042
	9.67999	27.0905	23.9351	14.0144	14.4876	7.08068	8.00992	3.43713	4.0243	1.72277	1.87871					9.58002	32.5039	31.9237	19.6249	18.8824	12.0222	11.8414	7.77563	7.76776	3.60107	3.6074					10.8199	0.577277	1.05786	1.18243	1.36237	1.01215					11.3801	2.50817	2.22065	0.567254	0.635369	-0.126587	-0.183066	-0.526245	-0.494826
	9.78003	27.2921	24.2218	14.1433	14.6123	7.15259	8.07158	3.46765	4.0552	1.74316	1.89458					9.67999	32.6992	32.1624	19.7499	19.0062	12.0675	11.9074	7.80298	7.80177	3.63001	3.62466					10.92	0.582764	1.05554	1.2027	1.35138	1.01996					11.48	2.53076	2.24825	0.575806	0.648618	-0.127441	-0.175796	-0.519287	-0.491609
	9.88	27.5538	24.5079	14.2527	14.7369	7.21118	8.13324	3.50122	4.08608	1.74866	1.91045					9.77997	32.8922	32.4002	19.8804	19.1299	12.1316	11.9733	7.84363	7.83578	3.66125	3.64192					11.02	0.591435	1.06885	1.20038	1.36786	1.02082					11.58	2.57141	2.27583	0.610229	0.661862	-0.107056	-0.168533	-0.505981	-0.488394
	9.98004	27.814	24.7936	14.4144	14.8615	7.25964	8.19482	3.55591	4.11694	1.76501	1.92632					9.88	33.1008	32.6371	20.021	19.2532	12.2035	12.0392	7.88269	7.86974	3.6925	3.65916					11.1199	0.599984	1.08521	1.19257	1.37177	1.01605					11.6801	2.60657	2.30343	0.614874	0.675109	-0.102417	-0.161274	-0.49975	-0.485178
	10.08	28.0718	25.0786	14.5558	14.9858	7.3385	8.25636	3.59106	4.1478	1.79468	1.94218					9.97998	33.3024	32.8728	20.1616	19.3764	12.255	12.105	7.90455	7.90367	3.69873	3.6764					11.22	0.602304	1.08839	1.2121	1.36469	1.02314					11.78	2.64404	2.331	0.643799	0.688344	-0.0695801	-0.154013	-0.480225	-0.481965
	10.18	28.328	25.3631	14.6902	15.1101	7.39318	8.31791	3.61682	4.17864	1.79076	1.95804					10.08	33.5195	33.1077	20.3101	19.4993	12.3425	12.1706	7.93896	7.93759	3.71985	3.69361					11.3199	0.597666	1.08289	1.21368	1.36005	1.01765					11.8801	2.68787	2.35857	0.657104	0.701582	-0.0742188	-0.146759	-0.469238	-0.478753
	10.28	28.5773	25.6473	14.8207	15.2343	7.47217	8.37937	3.65283	4.20947	1.80566	1.97389					10.18	33.7125	33.3414	20.4429	19.6219	12.4386	12.2362	7.97486	7.97145	3.73938	3.71081					11.42	0.590576	1.0946	1.20819	1.36469	1.01837					11.98	2.72144	2.38612	0.667236	0.714807	-0.0562744	-0.139504	-0.455933	-0.47554
	10.38	28.8218	25.9308	14.9753	15.3583	7.57214	8.44084	3.70984	4.24028	1.8385	1.98973					10.28	33.929	33.5741	20.5913	19.7443	12.491	12.3018	8.01941	8.00531	3.75269	3.72801					11.52	0.587537	1.08289	1.20892	1.36238	1.01301					12.08	2.75891	2.41366	0.685181	0.728027	-0.055542	-0.132257	-0.458374	-0.472329
	10.48	29.0741	26.2139	15.0847	15.4823	7.62988	8.50223	3.74023	4.27106	1.85559	2.00558					10.38	34.1383	33.8059	20.7007	19.8665	12.5785	12.3672	8.05847	8.03912	3.77063	3.74519					11.6199	0.610107	1.09692	1.21368	1.37408	1.02386					12.1801	2.77843	2.44121	0.701646	0.74125	-0.0539551	-0.125012	-0.449721	-0.469118
	10.58	29.3429	26.4964	15.2316	15.6061	7.71509	8.56358	3.80591	4.30186	1.8877	2.02141					10.48	34.3414	34.0367	20.8296	19.9884	12.6417	12.4326	8.10925	8.0729	3.80969	3.76236					11.72	0.627319	1.12354	1.23163	1.37335	1.04889					12.28	2.77686	2.46873	0.704712	0.75446	-0.0594482	-0.117767	-0.447388	-0.465909
	10.68	29.5656	26.7783	15.3425	15.7298	7.78075	8.62493	3.8208	4.33262	1.89782	2.03724					10.58	34.5602	34.2665	20.9585	20.1101	12.723	12.4979	8.16162	8.10667	3.823	3.77952					11.8199	0.617927	1.11646	1.23871	1.37091	1.06061					12.3801	2.80897	2.49625	0.727423	0.767673	-0.0562744	-0.110529	-0.439575	-0.462701
	10.78	29.803	27.0599	15.4659	15.8534	7.83301	8.6862	3.8418	4.36338	1.89465	2.05306					10.68	34.7532	34.4952	21.0913	20.2315	12.8035	12.5631	8.21473	8.14039	3.84485	3.79666					11.92	0.617188	1.11182	1.24957	1.36237	1.04108					12.48	2.85266	2.52375	0.747681	0.780874	-0.0250244	-0.103289	-0.406738	-0.459492
	10.88	30.0054	27.3407	15.5629	15.9768	7.87914	8.74748	3.84265	4.39412	1.8877	2.06887					10.78	34.9625	34.723	21.214	20.3527	12.8894	12.6283	8.2616	8.1741	3.85266	3.81379					12.02	0.610117	1.10632	1.24567	1.36396	1.05122					12.58	2.88623	2.55124	0.764893	0.794069	-0.0266113	-0.0960572	-0.409912	-0.456285
	10.98	30.2436	27.6213	15.7237	16.1002	7.94164	8.80867	3.87854	4.42483	1.92125	2.08469					10.88	35.1852	34.9498	21.353	20.4737	12.9769	12.6933	8.31628	8.20776	3.88391	3.83091					12.1199	0.619508	1.11646	1.24335	1.37091	1.06061					12.6801	2.91284	2.57874	0.78991	0.807268	-0.00317383	-0.0888283	-0.402839	-0.453078
	11.08	30.4757	27.9011	15.848	16.2234	8.02917	8.86983	3.92859	4.45556	1.92517	2.10049					10.98	35.3844	35.1756	21.4507	20.5944	13.0417	12.7583	8.34364	8.24139	3.91125	3.84802					12.22	0.621099	1.13526	1.27069	1.37336	1.07392					12.78	2.9292	2.60621	0.800049	0.820454	-0.00476074	-0.0815982	-0.386475	-0.449873
	11.18	30.6952	28.1804	15.9574	16.3466	8.11119	8.93099	3.95044	4.48625	1.93614	2.11629					11.08	35.5953	35.4005	21.5819	20.7149	13.116	12.8232	8.3866	8.27501	3.95422	3.86511					12.3199	0.61634	1.12817	1.27228	1.3725	1.08015					12.8801	2.97765	2.63369	0.825795	0.833642	0.0108643	-0.0743755	-0.377075	-0.446669
	11.28	30.9429	28.4593	16.0831	16.4696	8.17834	8.99207	3.97937	4.51694	1.92749	2.13208					11.18	35.8024	35.6243	21.6945	20.8351	13.1824	12.888	8.42725	8.30859	3.97376	3.88219					12.42	0.622681	1.13916	1.27924	1.3819	1.08014					12.98	2.99878	2.66114	0.825073	0.846818	0.00390625	-0.0671516	-0.387207	-0.443465
	11.38	31.1718	28.7376	16.2136	16.5924	8.24083	9.05315	4.01758	4.5476	1.9314	2.14787					11.28	36.0133	35.8471	21.814	20.9552	13.255	12.9528	8.46863	8.34215	4.005	3.89927					12.52	0.610122	1.1344	1.284	1.3741	1.06843					13.08	3.02612	2.68858	0.846924	0.859989	0.00305176	-0.0599352	-0.378662	-0.440262
	11.48	31.3937	29.0154	16.3347	16.7152	8.28698	9.11415	4.03174	4.57825	1.94787	2.16365					11.38	36.193	36.069	21.9116	21.0749	13.3308	13.0174	8.49438	8.37566	4.03235	3.91633					12.6199	0.614015	1.14539	1.2785	1.38031	1.06683					13.1801	3.05346	2.71602	0.853995	0.873163	0.0195313	-0.0527219	-0.38331	-0.437059
	11.58	31.6444	29.2926	16.4738	16.8379	8.37915	9.17512	4.08008	4.6089	1.95715	2.17942					11.48	36.4008	36.2898	22.0233	21.1945	13.3956	13.082	8.54286	8.40915	4.02527	3.93338					12.72	0.607799	1.1454	1.2785	1.37409	1.06294					13.28	3.07764	2.74344	0.859375	0.886324	0.022583	-0.0455073	-0.391968	-0.433859
	11.68	31.8804	29.5692	16.6003	16.9605	8.45567	9.23608	4.1145	4.63951	1.98765	2.1952					11.58	36.5852	36.5098	22.1382	21.3138	13.448	13.1465	8.56006	8.44262	4.02771	3.95041					12.8199	0.621099	1.13684	1.29095	1.36163	1.0716					13.3801	3.11987	2.77087	0.883668	0.899488	0.0319824	-0.0383003	-0.379395	-0.430659
	11.78	32.0828	29.8455	16.7308	17.0829	8.49951	9.29697	4.15833	4.67014	2.00415	2.21096					11.68	36.8024	36.7287	22.2687	21.4328	13.5222	13.2109	8.60535	8.47605	4.06361	3.96743					12.92	0.617188	1.13208	1.2934	1.35687	1.06683					13.48	3.16125	2.79826	0.905518	0.912639	0.0358887	-0.031092	-0.367676	-0.427458
	11.88	32.3147	30.121	16.8542	17.2051	8.57909	9.35785	4.18945	4.70072	1.99622	2.22672					11.78	37.0078	36.9467	22.3905	21.5517	13.5808	13.2753	8.6311	8.50946	4.07214	3.98444					13.02	0.610117	1.12744	1.2785	1.35615	1.0622					13.58	3.18079	2.82565	0.907104	0.925785	0.0515137	-0.0238913	-0.359131	-0.42426
	11.98	32.5311	30.3962	16.9753	17.3274	8.63853	9.41866	4.21997	4.7313	2.00169	2.24248					11.88	37.2008	37.1637	22.5116	21.6702	13.6199	13.3395	8.65454	8.54283	4.09094	4.00144					13.1199	0.607791	1.13208	1.29413	1.36078	1.07233					13.6801	3.20813	2.85305	0.921142	0.938934	0.0585938	-0.0166937	-0.36377	-0.421061
	12.08	32.771	30.6707	17.073	17.4494	8.69556	9.47943	4.23401	4.76188	2.02441	2.25822					11.98	37.3719	37.3797	22.6476	21.7886	13.6902	13.4037	8.68115	8.57616	4.12146	4.01843					13.22	0.615606	1.13599	1.29962	1.36469	1.08088					13.78	3.22766	2.88041	0.948486	0.952069	0.0655518	-0.00949481	-0.344238	-0.417865
	12.18	32.9929	30.9446	17.1918	17.5714	8.76123	9.5402	4.2677	4.79243	2.01818	2.27397					12.08	37.5641	37.5949	22.7648	21.9067	13.7488	13.4678	8.6991	8.60949	4.13232	4.0354					13.3199	0.607793	1.14307	1.29877	1.36395	1.08332					13.8801	3.24719	2.90779	0.958618	0.965208	0.0616455	-0.00230351	-0.347412	-0.414669
	12.28	33.2343	31.2182	17.3386	17.6932	8.84241	9.60089	4.31213	4.82298	2.04858	2.2897					12.18	37.7461	37.8089	22.8944	22.0245	13.8308	13.5318	8.74598	8.64277	4.15894	4.05236					13.42	0.610107	1.14771	1.30353	1.36237	1.07074					13.98	3.27844	2.93513	0.983643	0.978334	0.0843506	0.00488902	-0.331787	-0.411472
	12.38	33.4546	31.491	17.4683	17.8149	8.92601	9.66158	4.34497	4.85349	2.05249	2.30542					12.28	37.9118	38.022	22.9835	22.1422	13.8871	13.5958	8.76392	8.67604	4.15576	4.06931					13.52	0.610967	1.15637	1.30975	1.36237	1.09113					14.08	3.29639	2.96247	0.999268	0.991455	0.0834961	0.012074	-0.326294	-0.408279
	12.48	33.6812	31.7635	17.5808	17.9366	8.97522	9.7222	4.37463	4.884	2.0658	2.32115					12.38	38.0797	38.2343	23.103	22.2596	13.9402	13.6597	8.79443	8.70926	4.17688	4.08625					13.6199	0.617922	1.16333	1.30353	1.3725	1.0965					14.1801	3.31677	2.98981	1.0376	1.00458	0.0953369	0.0192558	-0.315307	-0.405084
	12.58	33.946	32.0352	17.7246	18.0581	9.08154	9.78277	4.42236	4.9145	2.09631	2.33687					12.48	38.2695	38.4455	23.2014	22.3768	13.9894	13.7235	8.81312	8.74245	4.1698	4.10318					13.72	0.614019	1.16492	1.3183	1.37177	1.09186					14.28	3.35815	3.01713	1.04846	1.01769	0.104614	0.0264389	-0.302856	-0.401891
	12.68	34.1772	32.3064	17.8448	18.1795	9.12754	9.84335	4.46997	4.94498	2.12669	2.35259					12.58	38.4524	38.6559	23.3179	22.4937	14.0402	13.7872	8.85303	8.77563	4.2019	4.12009					13.8199	0.605481	1.16333	1.30975	1.36237	1.07783					14.3801	3.38781	3.04445	1.06726	1.0308	0.123413	0.0336143	-0.288818	-0.3987
	12.78	34.3811	32.5772	17.9832	18.3007	9.18933	9.90384	4.49341	4.97546	2.14783	2.36829					12.68	38.6399	38.8652	23.4194	22.6103	14.1035	13.8508	8.8921	8.80876	4.23157	4.13699					13.92	0.608521	1.17664	1.30975	1.37091	1.07697					14.48	3.41907	3.07174	1.08911	1.0439	0.131958	0.040791	-0.295044	-0.395508
	12.88	34.6226	32.8473	18.1042	18.4218	9.25415	9.96434	4.50745	5.0059	2.15955	2.38399					12.78	38.8001	39.0735	23.5203	22.7268	14.1628	13.9144	8.93347	8.84188	4.24255	4.15388					14.02	0.599248	1.1665	1.31757	1.36554	1.08332					14.58	3.45813	3.09903	1.10706	1.057	0.153076	0.0479601	-0.281006	-0.392318
	12.98	34.8686	33.117	18.2683	18.5429	9.33458	10.0248	4.55359	5.03634	2.18919	2.39969					12.88	38.9805	39.281	23.6311	22.843	14.241	13.9778	8.97253	8.87495	4.25964	4.17075					14.1199	0.596076	1.17505	1.32306	1.36469	1.08246					14.6801	3.47143	3.12631	1.11962	1.0701	0.162476	0.055126	-0.285653	-0.389127
	13.08	35.0796	33.3859	18.3738	18.6637	9.38696	10.0851	4.57776	5.06677	2.20251	2.41538					12.98	39.1445	39.4875	23.714	22.9591	14.3136	14.0412	9.01393	8.908	4.255	4.18762					14.22	0.588262	1.18372	1.3183	1.37568	1.09186					14.78	3.48938	3.15358	1.12659	1.08318	0.159302	0.0622931	-0.289551	-0.385939
	13.18	35.2905	33.6543	18.4909	18.7846	9.45885	10.1455	4.58716	5.09718	2.22362	2.43107					13.08	39.3313	39.6931	23.8218	23.0748	14.391	14.1045	9.06555	8.94103	4.26282	4.20447					14.3199	0.588265	1.17896	1.32306	1.36786	1.07783					14.8801	3.50891	3.18084	1.12659	1.09627	0.166382	0.0694526	-0.302856	-0.382752
	13.28	35.5031	33.9224	18.627	18.9052	9.50024	10.2058	4.59973	5.12758	2.21741	2.44674					13.18	39.5078	39.8977	23.9194	23.1903	14.4542	14.1678	9.09437	8.97402	4.27064	4.22131					14.42	0.584351	1.17273	1.31915	1.35919	1.07855					14.98	3.54639	3.20808	1.13599	1.10934	0.17334	0.0766133	-0.319336	-0.379564
	13.38	35.7108	34.1897	18.7573	19.0257	9.56895	10.2661	4.6488	5.15796	2.26575	2.46241					13.28	39.704	40.1013	24.0327	23.3056	14.5238	14.231	9.15222	9.00699	4.30188	4.23815					14.52	0.578868	1.16492	1.31989	1.35456	1.07002					15.08	3.57068	3.23531	1.14539	1.12241	0.183594	0.0837665	-0.298096	-0.376379
	13.48	35.9139	34.4565	18.8738	19.1462	9.61901	10.3263	4.64966	5.18832	2.27673	2.47808					13.38	39.8734	40.3042	24.1584	23.4206	14.5636	14.294	9.21472	9.03992	4.33936	4.25496					14.6199	0.582037	1.17273	1.32147	1.35382	1.06842					15.1801	3.58935	3.26255	1.15942	1.13548	0.184326	0.0909164	-0.304445	-0.373192
	13.58	36.1241	34.7227	19.0144	19.2665	9.69165	10.3865	4.66919	5.21868	2.28455	2.49374					13.48	40.0735	40.5059	24.2625	23.5355	14.6238	14.357	9.24598	9.07282	4.35425	4.27177					14.72	0.576545	1.16492	1.32147	1.35297	1.07075					15.28	3.61829	3.28975	1.17505	1.14854	0.202271	0.0980674	-0.279419	-0.370008
	13.68	36.3702	34.9883	19.1589	19.3867	9.76428	10.4467	4.69421	5.24901	2.30408	2.5094					13.58	40.2438	40.7069	24.3921	23.6501	14.6738	14.42	9.28821	9.1057	4.36755	4.28856					14.8199	0.56873	1.16492	1.32147	1.35065	1.0716					15.3801	3.63391	3.31697	1.19067	1.16161	0.203857	0.105211	-0.287231	-0.366825
	13.78	36.5952	35.2535	19.3011	19.5067	9.8667	10.5068	4.7489	5.27935	2.33459	2.52505					13.68	40.4039	40.9068	24.5132	23.7644	14.7222	14.4828	9.3053	9.13854	4.37525	4.30534					14.92	0.571045	1.15942	1.31134	1.34515	1.07074					15.48	3.64954	3.34415	1.2063	1.17465	0.213257	0.112356	-0.275513	-0.363641
	13.88	36.8218	35.518	19.4034	19.6267	9.92994	10.5669	4.77698	5.30965	2.34546	2.54069					13.78	40.5641	41.1058	24.6437	23.8785	14.7917	14.5456	9.35303	9.17137	4.3949	4.32211					15.02	0.578131	1.1665	1.31757	1.35456	1.07856					15.58	3.68469	3.37132	1.2157	1.1877	0.223389	0.119493	-0.27002	-0.36046
	13.98	37.064	35.782	19.5746	19.7465	10.0214	10.627	4.86218	5.33994	2.37829	2.55633					13.88	40.7242	41.304	24.7405	23.9924	14.8503	14.6083	9.34595	9.20416	4.39404	4.33886					15.1199	0.578863	1.1532	1.30817	1.36469	1.07233					15.6801	3.70971	3.3985	1.25085	1.20074	0.215576	0.126626	-0.255988	-0.357278
	14.08	37.3085	36.0454	19.7198	19.8662	10.1064	10.687	4.90979	5.37023	2.40405	2.57196					13.98	40.9039	41.5012	24.8585	24.1061	14.9011	14.6709	9.37488	9.23691	4.39172	4.35561					15.22	0.579717	1.14698	1.31207	1.36554	1.07392					15.78	3.73779	3.42565	1.25	1.21378	0.233521	0.133761	-0.259155	-0.354098
	14.18	37.521	36.3081	19.8425	19.9859	10.1393	10.7469	4.93872	5.4005	2.38611	2.58759					14.08	41.0992	41.6975	24.9819	24.2195	14.973	14.7334	9.44128	9.26965	4.43237	4.37234					15.3199	0.57496	1.15161	1.31525	1.35065	1.06684					15.8801	3.76673	3.45281	1.27039	1.22681	0.244507	0.140889	-0.2677	-0.350919
	14.28	37.7397	36.5704	19.9886	20.1053	10.2144	10.8069	4.96765	5.43076	2.41113	2.60321					14.18	41.2633	41.8929	25.064	24.3327	15.0308	14.7959	9.46473	9.30235	4.43702	4.38906					15.42	0.571045	1.14771	1.30743	1.35138	1.06061					15.98	3.78784	3.47994	1.28674	1.23983	0.260864	0.148017	-0.23877	-0.34774
	14.38	37.978	36.8321	20.1316	20.2246	10.3088	10.8668	5.02856	5.46099	2.4447	2.61882					14.28	41.4118	42.0873	25.1733	24.4457	15.0723	14.8583	9.48425	9.33503	4.45422	4.40577					15.52	0.587524	1.15637	1.29095	1.35614	1.06219					16.08	3.79956	3.50706	1.29382	1.25285	0.244507	0.155138	-0.240356	-0.344563
	14.48	38.2085	37.0932	20.241	20.3439	10.3791	10.9266	5.0481	5.49121	2.45092	2.63444					14.38	41.5719	42.2809	25.2866	24.5584	15.1495	14.9205	9.521	9.36767	4.46204	4.42247					15.6199	0.57496	1.15161	1.30353	1.36005	1.06683					16.1801	3.84325	3.53418	1.30785	1.26587	0.249146	0.162255	-0.213022	-0.341384
	14.58	38.4546	37.3537	20.3715	20.463	10.4456	10.9864	5.09497	5.52143	2.47363	2.65004					14.48	41.761	42.4735	25.3999	24.6709	15.2324	14.9828	9.5741	9.40027	4.48706	4.43916					15.72	0.571049	1.15711	1.30743	1.35688	1.07233					16.28	3.84875	3.56128	1.30786	1.27888	0.244507	0.169374	-0.224731	-0.338209
	14.68	38.6788	37.6136	20.4949	20.582	10.5214	11.0462	5.12781	5.55162	2.48534	2.66564					14.58	41.9203	42.6653	25.521	24.7831	15.2925	15.0449	9.58582	9.43287	4.49011	4.45583					15.8199	0.579724	1.13525	1.30267	1.35614	1.05208					16.3801	3.86987	3.58838	1.32581	1.29189	0.249146	0.176485	-0.20752	-0.335035
	14.78	38.8843	37.873	20.6222	20.7009	10.569	11.1059	5.1676	5.58181	2.52283	2.68123					14.68	42.0829	42.8561	25.6343	24.8951	15.3676	15.107	9.61865	9.46542	4.50659	4.47248					15.92	0.585083	1.15161	1.2934	1.35846	1.05902					16.48	3.89954	3.61545	1.34851	1.30488	0.270264	0.183597	-0.198975	-0.331859
	14.88	39.1124	38.1317	20.7426	20.8196	10.6252	11.1656	5.20984	5.61197	2.54077	2.69681					14.78	42.2695	43.046	25.7374	25.007	15.4558	15.169	9.65063	9.49796	4.52063	4.48914					16.02	0.578131	1.16333	1.28864	1.33893	1.06684					16.58	3.92847	3.64251	1.36804	1.31787	0.292969	0.190702	-0.181763	-0.328686
	14.98	39.3108	38.39	20.8448	20.9383	10.6916	11.2253	5.24963	5.64212	2.55408	2.7124					14.88	42.4391	43.2352	25.8319	25.1185	15.5128	15.2309	9.66785	9.53045	4.51672	4.50577					16.1199	0.572641	1.15869	1.29022	1.33502	1.06219					16.6801	3.94873	3.66957	1.37658	1.33087	0.292114	0.197803	-0.177862	-0.325512
	15.08	39.5382	38.6475	20.9613	21.0568	10.7769	11.2849	5.28796	5.67227	2.56348	2.72797					14.98	42.6086	43.4233	25.9468	25.2299	15.5707	15.2927	9.70142	9.56292	4.53857	4.5224					16.22	0.577271	1.15552	1.29254	1.35297	1.06134					16.78	3.97144	3.69661	1.36646	1.34385	0.293701	0.204905	-0.177856	-0.322341
	15.18	39.7319	38.9045	21.0769	21.1752	10.8291	11.3444	5.33875	5.70238	2.57752	2.74355					15.08	42.7813	43.6106	26.0929	25.341	15.6417	15.3545	9.74365	9.59537	4.58081	4.53901					16.3199	0.570318	1.16333	1.29022	1.36078	1.06452					16.8801	3.98315	3.72365	1.38757	1.35683	0.296875	0.212	-0.186401	-0.319171
	15.28	39.9601	39.161	21.1863	21.2935	10.9292	11.404	5.37854	5.73251	2.61816	2.75911					15.18	42.9172	43.797	26.2124	25.4519	15.6957	15.4161	9.77881	9.62778	4.59485	4.55561					16.42	0.5625	1.15088	1.28241	1.34833	1.06378					16.98	4.01904	3.75067	1.39771	1.3698	0.323364	0.219095	-0.187256	-0.316
	15.38	40.1796	39.4167	21.3097	21.4116	10.9987	11.4635	5.427	5.76259	2.65405	2.77466					15.28	43.1149	43.9824	26.3335	25.5626	15.7706	15.4778	9.8186	9.66017	4.60498	4.57221					16.52	0.57654	1.16492	1.284	1.35297	1.07074					17.08	4.03235	3.77767	1.38831	1.38276	0.315552	0.226184	-0.195068	-0.312831
	15.48	40.4015	39.6721	21.4246	21.5297	11.0667	11.5229	5.45984	5.79267	2.68457	2.79022					15.38	43.2695	44.1671	26.428	25.673	15.8324	15.5393	9.84204	9.69252	4.6167	4.58878					16.6199	0.576543	1.15869	1.30035	1.35382	1.08014					17.1801	4.06751	3.80468	1.41333	1.39573	0.307739	0.233268	-0.191159	-0.309661
	15.58	40.6226	39.9267	21.5652	21.6475	11.1292	11.5823	5.52075	5.82275	2.70483	2.80576					15.48	43.4407	44.3508	26.5515	25.7832	15.9128	15.6008	9.87488	9.72484	4.63318	4.60535					16.72	0.571052	1.1532	1.30121	1.34125	1.07233					17.28	4.10425	3.83166	1.43213	1.40868	0.334351	0.240354	-0.17627	-0.306494
	15.68	40.8358	40.1806	21.6746	21.7654	11.1916	11.6417	5.55042	5.85279	2.71813	2.82131					15.58	43.5859	44.5337	26.6561	25.8931	15.9753	15.6621	9.89832	9.75715	4.63	4.6219					16.8199	0.585938	1.15942	1.28705	1.35687	1.07855					17.3801	4.1339	3.85864	1.45238	1.42164	0.346069	0.247432	-0.170044	-0.303328
	15.78	41.0405	40.4342	21.7839	21.883	11.2502	11.7011	5.59888	5.88284	2.73767	2.83684					15.68	43.761	44.7156	26.7749	26.0028	16.048	15.7234	9.93347	9.78941	4.66906	4.63844					16.92	0.564819	1.14697	1.30194	1.34442	1.07159					17.48	4.14795	3.88559	1.44922	1.43458	0.333496	0.254511	-0.175537	-0.300161
	15.88	41.2609	40.687	21.9128	22.0005	11.3245	11.7604	5.64734	5.91286	2.74939	2.85237					15.78	43.9133	44.8967	26.8835	26.1124	16.1058	15.7846	9.97412	9.82166	4.68628	4.65498					17.02	0.559333	1.1532	1.29181	1.35297	1.07075					17.58	4.17065	3.91254	1.4696	1.44751	0.335938	0.261583	-0.168457	-0.296997
	15.98	41.4741	40.9393	22.0339	22.118	11.3909	11.8196	5.6676	5.94286	2.76501	2.8679					15.88	44.0703	45.077	26.9897	26.2217	16.1722	15.8458	9.99597	9.85387	4.70264	4.67149					17.1199	0.566412	1.1438	1.29803	1.35455	1.07001					17.6801	4.18151	3.93948	1.46874	1.46045	0.331177	0.268651	-0.16773	-0.293832
	16.08	41.6945	41.1909	22.1816	22.2353	11.4683	11.8788	5.69971	5.97287	2.78613	2.88341					15.98	44.2164	45.2563	27.0936	26.3307	16.2527	15.9068	10.0335	9.88604	4.72766	4.688					17.22	0.559337	1.12818	1.29022	1.35688	1.04963					17.78	4.2019	3.9664	1.479	1.47338	0.346069	0.27572	-0.16687	-0.290669
	16.18	41.8999	41.4419	22.2996	22.3525	11.5448	11.938	5.72546	6.00284	2.79003	2.89893					16.08	44.3672	45.4349	27.2124	26.4396	16.3003	15.9678	10.0428	9.91821	4.74011	4.70449					17.3199	0.562505	1.13684	1.29254	1.35382	1.04426					17.8801	4.21203	3.99333	1.49145	1.48631	0.338989	0.282782	-0.163818	-0.287507
	16.28	42.0936	41.6925	22.4167	22.4695	11.5986	11.9972	5.74023	6.03282	2.80798	2.91444					16.18	44.5289	45.6125	27.2968	26.5481	16.3699	16.0287	10.0881	9.95033	4.76831	4.72097					17.42	0.574951	1.13208	1.30194	1.35846	1.04889					17.98	4.22375	4.02022	1.49377	1.49922	0.342163	0.289844	-0.158325	-0.284344
	16.38	42.3335	41.9423	22.5831	22.5864	11.6893	12.0563	5.77075	6.06277	2.83765	2.92993					16.28	44.6719	45.7892	27.3999	26.6565	16.4207	16.0896	10.1147	9.98243	4.78076	4.73745					17.52	0.568736	1.11646	1.30975	1.35298	1.03791					18.08	4.2511	4.0471	1.5188	1.51213	0.354614	0.296899	-0.144287	-0.281184
	16.48	42.535	42.1916	22.7042	22.7033	11.7526	12.1153	5.80981	6.0927	2.84704	2.94543					16.38	44.829	45.9652	27.5093	26.7647	16.4847	16.1503	10.1522	10.0145	4.80115	4.7539					17.6199	0.562505	1.12744	1.30426	1.36237	1.03485					18.1801	4.27844	4.07399	1.53991	1.52504	0.365601	0.303951	-0.137212	-0.278023
	16.58	42.7397	42.4402	22.8324	22.82	11.8112	12.1743	5.84106	6.12263	2.86658	2.96092					16.48	45.0172	46.1402	27.6163	26.8726	16.5675	16.211	10.1929	10.0465	4.83936	4.77036					17.72	0.557746	1.12818	1.30121	1.34284	1.04108					18.28	4.28394	4.10085	1.55786	1.53794	0.374146	0.311003	-0.148193	-0.274865
	16.68	42.9578	42.6882	22.9363	22.9366	11.9097	12.2333	5.86218	6.15254	2.90722	2.97641					16.58	45.1578	46.3145	27.703	26.9803	16.5941	16.2716	10.2249	10.0786	4.83704	4.78679					17.8199	0.570307	1.14697	1.30035	1.36237	1.05279					18.3801	4.31128	4.12771	1.57898	1.55084	0.373413	0.318048	-0.147339	-0.271707
	16.78	43.16	42.9357	23.0629	23.053	11.9729	12.2923	5.89185	6.18244	2.92358	2.99188					16.68	45.3063	46.4878	27.796	27.0877	16.6534	16.3321	10.2593	10.1105	4.85499	4.80321					17.92	0.5625	1.12585	1.31989	1.35614	1.05438					18.48	4.32764	4.15454	1.58594	1.56373	0.39209	0.325094	-0.14978	-0.268549
	16.88	43.3553	43.1824	23.1964	23.1693	12.0338	12.3512	5.90198	6.21232	2.94702	3.00735					16.78	45.457	46.6603	27.8866	27.195	16.7191	16.3926	10.2795	10.1425	4.85815	4.81963					18.02	0.559328	1.13599	1.30121	1.3725	1.06684					18.58	4.36987	4.18137	1.60632	1.57661	0.394531	0.332132	-0.14502	-0.265393
	16.98	43.5718	43.4287	23.3331	23.2855	12.1276	12.41	5.94885	6.24218	2.96581	3.02283					16.88	45.6219	46.832	27.9874	27.302	16.7722	16.4529	10.3124	10.1744	4.88	4.83602					18.1199	0.554693	1.12354	1.30035	1.37018	1.04889					18.6801	4.3667	4.20819	1.60242	1.58949	0.397583	0.339167	-0.156007	-0.262236
	17.08	43.7632	43.6743	23.4246	23.4016	12.1854	12.4689	5.96216	6.27204	2.97437	3.03828					16.98	45.7523	47.0028	28.0913	27.4089	16.8214	16.5133	10.3499	10.2063	4.89172	4.85242					18.22	0.539073	1.10792	1.29022	1.36238	1.04035					18.78	4.3894	4.23499	1.62036	1.60236	0.400757	0.346202	-0.147339	-0.259082
	17.18	43.9617	43.9192	23.5426	23.5176	12.2596	12.5277	6.00989	6.30187	3.00413	3.05375					17.08	45.8954	47.1729	28.1929	27.5154	16.8621	16.5735	10.3741	10.2382	4.91125	4.86879					18.3199	0.546022	1.11023	1.28949	1.36469	1.03949					18.8801	4.40966	4.26179	1.62658	1.61523	0.414795	0.35323	-0.157593	-0.255928
	17.28	44.1444	44.1636	23.6346	23.6334	12.2916	12.5864	6.0293	6.3317	3.00403	3.06919					17.18	46.0726	47.342	28.2811	27.6217	16.9324	16.6336	10.403	10.27	4.94092	4.88515					18.42	0.537476	1.10083	1.29486	1.37408	1.0473					18.98	4.42847	4.28856	1.65161	1.62809	0.417114	0.360259	-0.152832	-0.252774
	17.38	44.3358	44.4073	23.7621	23.7491	12.3713	12.6451	6.09106	6.36151	3.03613	3.08463					17.28	46.2415	47.5103	28.3976	27.7279	16.9832	16.6937	10.4233	10.3018	4.9519	4.90151					18.52	0.543705	1.10864	1.29022	1.37409	1.0434					19.08	4.45813	4.31531	1.67505	1.64094	0.438232	0.36728	-0.140381	-0.249623
	17.48	44.5226	44.6505	23.8675	23.8647	12.412	12.7038	6.13171	6.3913	3.04626	3.10008					17.38	46.3922	47.6779	28.4929	27.8337	17.0449	16.7537	10.4624	10.3336	4.96521	4.91785					18.6199	0.540654	1.11182	1.28473	1.36786	1.04425					19.1801	4.48156	4.34208	1.69616	1.6538	0.451538	0.374298	-0.135623	-0.24647
	17.58	44.7108	44.8929	23.962	23.9801	12.4596	12.7624	6.17932	6.42109	3.05798	3.11551					17.48	46.5406	47.8445	28.5999	27.9395	17.1105	16.8136	10.4921	10.3654	4.9823	4.93418					18.72	0.537479	1.11182	1.284	1.36786	1.04731					19.28	4.505	4.36881	1.70081	1.66664	0.459351	0.381317	-0.144287	-0.24332
	17.68	44.9093	45.1347	24.0996	24.0955	12.537	12.821	6.23486	6.45085	3.06346	3.13094					17.58	46.6735	48.0104	28.6929	28.0449	17.1628	16.8734	10.535	10.3971	5.01282	4.95049					18.8199	0.5265	1.09692	1.2879	1.35297	1.03559					19.3801	4.50964	4.39555	1.7102	1.67949	0.45459	0.388328	-0.14978	-0.240171
	17.78	45.0936	45.3761	24.1854	24.2107	12.5729	12.8795	6.24573	6.48061	3.06653	3.14636					17.68	46.8141	48.1754	28.7827	28.1501	17.2316	16.9332	10.578	10.4288	5.03236	4.9668					18.92	0.539063	1.104	1.27924	1.36237	1.03253					19.48	4.53003	4.42225	1.71021	1.69232	0.455444	0.39534	-0.147339	-0.237021
	17.88	45.2944	45.6166	24.3011	24.3258	12.6276	12.9381	6.2887	6.51034	3.09473	3.16177					17.78	46.9625	48.3396	28.9093	28.2551	17.3011	16.9929	10.6249	10.4605	5.05188	4.9831					19.02	0.537482	1.10315	1.28168	1.36469	1.0301					19.58	4.55811	4.44895	1.73596	1.70514	0.473389	0.402344	-0.14978	-0.233874
	17.98	45.4757	45.8567	24.4066	24.4408	12.6737	12.9965	6.32935	6.54006	3.10876	3.17718					17.88	47.0914	48.503	28.9921	28.3599	17.3363	17.0525	10.635	10.4921	5.05737	4.99937					19.1199	0.542967	1.11963	1.2691	1.37567	1.03485					19.6801	4.57067	4.47564	1.74853	1.71797	0.465576	0.409345	-0.147345	-0.230725
	18.08	45.6913	46.0961	24.5323	24.5556	12.7401	13.0549	6.38953	6.56978	3.1283	3.19258					17.98	47.2305	48.6655	29.0858	28.4645	17.4019	17.112	10.66	10.5237	5.07996	5.01565					19.22	0.547609	1.12586	1.28241	1.3819	1.04108					19.78	4.57922	4.50231	1.7688	1.73078	0.473389	0.416347	-0.156006	-0.22758
	18.18	45.8608	46.3347	24.6605	24.6704	12.7783	13.1133	6.43091	6.59947	3.14233	3.20799					18.08	47.3837	48.8274	29.2	28.5688	17.4512	17.1715	10.6835	10.5553	5.09412	5.03191					19.3199	0.547613	1.11414	1.27301	1.36859	1.02778					19.8801	4.59252	4.52898	1.78051	1.7436	0.477295	0.423341	-0.155151	-0.224435
	18.28	46.0601	46.5729	24.7839	24.7849	12.8511	13.1717	6.48169	6.62916	3.14941	3.22338					18.18	47.543	48.9883	29.3202	28.6729	17.53	17.2309	10.7358	10.5869	5.1206	5.04815					19.42	0.537476	1.11646	1.28009	1.36469	1.02155					19.98	4.61438	4.55563	1.78052	1.7564	0.471069	0.430335	-0.171631	-0.221289
	18.38	46.2632	46.8104	24.9066	24.8994	12.8909	13.23	6.51062	6.65882	3.15723	3.23876					18.28	47.6617	49.1484	29.4343	28.7768	17.6042	17.2902	10.7749	10.6184	5.1355	5.06439					19.52	0.542967	1.12585	1.2597	1.37567	1.02313					20.08	4.65186	4.58226	1.80005	1.76919	0.483521	0.437322	-0.154419	-0.218146
	18.48	46.4507	47.0473	25.0112	25.0138	12.958	13.2883	6.50977	6.68846	3.15246	3.25415					18.38	47.7906	49.3078	29.5116	28.8805	17.6613	17.3494	10.8225	10.6499	5.14014	5.08061					19.6199	0.537482	1.12036	1.26447	1.37408	1.02155					20.1801	4.65576	4.60889	1.81177	1.78199	0.496826	0.444306	-0.173952	-0.215002
	18.58	46.6421	47.2835	25.1176	25.128	13.0425	13.3465	6.52393	6.71811	3.15881	3.26952					18.48	47.9391	49.4663	29.6014	28.9839	17.7316	17.4086	10.8342	10.6813	5.14563	5.09683					19.72	0.539063	1.11731	1.2652	1.36395	1.02936					20.28	4.69019	4.63549	1.82898	1.79478	0.49292	0.451291	-0.166138	-0.211861
	18.68	46.8647	47.519	25.255	25.2421	13.1197	13.4047	6.53088	6.74773	3.16576	3.2849					18.58	48.0914	49.6241	29.696	29.0871	17.8011	17.4676	10.8921	10.7128	5.17065	5.11303					19.8199	0.546021	1.11646	1.27386	1.3764	1.03558					20.3801	4.71826	4.6621	1.83752	1.80756	0.496826	0.458267	-0.177124	-0.208721
	18.78	47.0428	47.754	25.3621	25.3561	13.1705	13.4628	6.55042	6.77735	3.15405	3.30026					18.68	48.2438	49.781	29.7835	29.1901	17.8621	17.5266	10.9257	10.7442	5.18153	5.12921					19.92	0.550781	1.12744	1.27301	1.3819	1.04034					20.48	4.73315	4.68867	1.82971	1.82034	0.49292	0.465245	-0.187988	-0.205579
	18.88	47.2452	47.9883	25.5027	25.4699	13.2385	13.521	6.59888	6.80693	3.18689	3.31561					18.78	48.3922	49.9371	29.8804	29.293	17.9144	17.5856	10.9452	10.7756	5.19568	5.14539					20.02	0.549201	1.13367	1.284	1.37641	1.03168					20.58	4.74878	4.71523	1.83679	1.8331	0.485107	0.472215	-0.197388	-0.202441
	18.98	47.4311	48.222	25.6332	25.5837	13.2971	13.579	6.63013	6.83651	3.19237	3.33097					18.88	48.5586	50.0926	29.9819	29.3955	17.9698	17.6444	10.9928	10.807	5.22058	5.16156					20.1199	0.557	1.13525	1.2785	1.39288	1.04889					20.6801	4.79248	4.7418	1.85083	1.84587	0.503052	0.479181	-0.185668	-0.199301
	19.08	47.6147	48.455	25.7488	25.6972	13.3628	13.6371	6.64502	6.86608	3.19238	3.34631					18.98	48.6985	50.2471	30.0718	29.4979	18.0105	17.7032	11.0343	10.8383	5.24097	5.17772					20.22	0.545292	1.1399	1.29022	1.38971	1.04889					20.78	4.8136	4.76834	1.87036	1.85863	0.52417	0.486148	-0.177856	-0.196164
	19.18	47.8101	48.6873	25.8582	25.8107	13.4479	13.6951	6.68713	6.89563	3.21265	3.36166					19.08	48.8524	50.4009	30.1921	29.6	18.059	17.7619	11.0546	10.8696	5.26208	5.19385					20.3199	0.551517	1.13599	1.28632	1.39203	1.04889					20.8801	4.84253	4.79487	1.88208	1.87139	0.507813	0.493108	-0.185669	-0.193028
	19.28	48.0421	48.9192	25.9926	25.9241	13.5198	13.753	6.70667	6.92518	3.22595	3.37699					19.18	49.0023	50.5539	30.2811	29.7019	18.1238	17.8205	11.0858	10.9009	5.28308	5.20998					20.42	0.554688	1.14307	1.29022	1.39984	1.0473					20.98	4.87061	4.82138	1.8844	1.88413	0.513184	0.500068	-0.189575	-0.189891
	19.38	48.246	49.1502	26.1042	26.0373	13.5878	13.8109	6.73096	6.95469	3.23145	3.39232					19.28	49.1422	50.7061	30.382	29.8036	18.184	17.8791	11.1147	10.9321	5.30188	5.22611					20.52	0.551517	1.13599	1.28473	1.39594	1.04731					21.08	4.90894	4.84788	1.89771	1.89687	0.521851	0.50702	-0.189575	-0.186756
	19.48	48.4217	49.3808	26.2277	26.1504	13.651	13.8688	6.73401	6.9842	3.24389	3.40765					19.38	49.2906	50.8576	30.4788	29.905	18.2394	17.9376	11.153	10.9633	5.31592	5.24221					20.6199	0.550786	1.13757	1.29645	1.39679	1.04425					21.1801	4.93469	4.87437	1.92663	1.90961	0.545288	0.51397	-0.168464	-0.183621
	19.58	48.6281	49.6105	26.3292	26.2633	13.7151	13.9266	6.74573	7.0137	3.24548	3.42297					19.48	49.4258	51.0083	30.603	30.0063	18.2745	17.996	11.1835	10.9945	5.33472	5.25831					20.72	0.555424	1.13367	1.29572	1.3819	1.04889					21.28	4.94873	4.90084	1.92114	1.92233	0.532715	0.520919	-0.17395	-0.180488
	19.68	48.8335	49.8396	26.4355	26.3762	13.7698	13.9844	6.79968	7.04317	3.2572	3.43829					19.58	49.5634	51.1583	30.7039	30.1073	18.309	18.0543	11.2257	11.0257	5.36047	5.27439					20.8199	0.541392	1.12585	1.30194	1.3764	1.0301					21.3801	4.97925	4.92731	1.93836	1.93506	0.549194	0.527861	-0.166138	-0.177356
	19.78	48.996	50.0682	26.5464	26.4889	13.8206	14.0422	6.82385	7.07265	3.26892	3.45359					19.68	49.7109	51.3074	30.8101	30.2081	18.3715	18.1126	11.2522	11.0568	5.38159	5.29046					20.92	0.550781	1.13916	1.29022	1.39288	1.04657					21.48	5.02844	4.95375	1.95862	1.94777	0.576538	0.534804	-0.167725	-0.174224
	19.88	49.2069	50.296	26.6683	26.6015	13.8854	14.0999	6.85828	7.1021	3.28296	3.46889					19.78	49.8414	51.4557	30.8889	30.3088	18.4214	18.1708	11.2874	11.0879	5.40808	5.30653					21.02	0.535897	1.1438	1.30353	1.38191	1.03877					21.58	5.05188	4.98017	1.96179	1.96048	0.565552	0.541739	-0.17627	-0.171093
	19.98	49.3718	50.5233	26.7839	26.714	13.9526	14.1576	6.89185	7.13153	3.29394	3.48419					19.88	49.9821	51.6034	30.9897	30.4091	18.4808	18.2289	11.3335	11.119	5.43396	5.32257					21.1199	0.5437	1.14771	1.29022	1.39044	1.0434					21.6801	5.0636	5.0066	1.97815	1.97319	0.563232	0.548671	-0.167725	-0.167962
	20.08	49.5757	50.7499	26.8972	26.8263	14.0276	14.2152	6.9176	7.16096	3.31738	3.49948					19.98	50.1227	51.7502	31.0734	30.5093	18.5417	18.2869	11.3514	11.15	5.44482	5.33862					21.22	0.539068	1.14698	1.31049	1.38581	1.03327					21.78	5.08862	5.033	1.98755	1.98589	0.572632	0.555603	-0.170044	-0.164834
	20.18	49.7632	50.9757	27.0222	26.9386	14.1018	14.2728	6.94189	7.19036	3.32983	3.51477					20.08	50.2922	51.8964	31.1827	30.6092	18.6136	18.3449	11.3976	11.1811	5.46521	5.35464					21.3199	0.519537	1.12744	1.30353	1.3952	1.03254					21.8801	5.12378	5.0594	2.00867	1.99859	0.574951	0.562527	-0.162964	-0.161707
	20.28	49.9523	51.2011	27.141	27.0506	14.1385	14.3303	6.97778	7.21977	3.33301	3.53004					20.18	50.443	52.0417	31.2694	30.7089	18.6714	18.4027	11.4225	11.2121	5.4823	5.37065					21.42	0.529663	1.14612	1.29181	1.40533	1.03009					21.98	5.14014	5.08577	2.03052	2.01127	0.588989	0.569453	-0.159912	-0.158578
	20.38	50.1311	51.4256	27.2355	27.1626	14.208	14.3879	7.00354	7.24914	3.34387	3.54531					20.28	50.5836	52.1863	31.3624	30.8085	18.7308	18.4606	11.4741	11.243	5.50269	5.38666					21.52	0.517945	1.14539	1.30267	1.39984	1.02155					22.08	5.15344	5.11212	2.04224	2.02395	0.588257	0.57637	-0.156006	-0.155452
	20.48	50.3101	51.6496	27.3409	27.2745	14.2643	14.4453	7.02698	7.2785	3.37207	3.56059					20.38	50.7094	52.3302	31.4397	30.9078	18.7784	18.5183	11.5006	11.274	5.51514	5.40264					21.6199	0.525763	1.14697	1.29962	1.38348	1.02863					22.1801	5.1792	5.13848	2.05628	2.03663	0.600708	0.583284	-0.148922	-0.152326
	20.58	50.507	51.8729	27.4668	27.3861	14.3198	14.5028	7.10046	7.30786	3.39783	3.57584					20.48	50.8313	52.4732	31.5366	31.0069	18.8402	18.576	11.5249	11.3049	5.52063	5.41863					21.72	0.517945	1.14307	1.27777	1.39362	1.01764					22.28	5.22144	5.16481	2.07898	2.0493	0.623413	0.590198	-0.134888	-0.149202
	20.68	50.6913	52.0954	27.5948	27.4978	14.387	14.5602	7.13953	7.33719	3.42675	3.59111					20.58	50.9836	52.6157	31.6398	31.1057	18.9027	18.6335	11.5546	11.3358	5.53235	5.4346					21.8199	0.508551	1.1438	1.27692	1.39203	1.01838					22.3801	5.21985	5.19113	2.07117	2.06196	0.615601	0.597105	-0.146606	-0.146078
	20.78	50.8718	52.3175	27.7074	27.6092	14.451	14.6175	7.16919	7.36652	3.45642	3.60635					20.68	51.0875	52.7573	31.7374	31.2044	18.9441	18.691	11.5741	11.3666	5.54566	5.45055					21.92	0.506226	1.13367	1.26129	1.39362	1.01215					22.48	5.24951	5.21743	2.07813	2.07462	0.614746	0.604013	-0.14978	-0.142954
	20.88	51.0725	52.5387	27.8237	27.7205	14.54	14.6749	7.21216	7.39583	3.4939	3.6216					20.78	51.2305	52.8981	31.8514	31.3028	19.0402	18.7485	11.6249	11.3975	5.57214	5.4665					22.02	0.511717	1.13757	1.27301	1.38739	1.02472					22.58	5.28003	5.24371	2.10632	2.08726	0.631226	0.610912	-0.139526	-0.139833
	20.98	51.257	52.7595	27.9473	27.8317	14.6128	14.7321	7.26062	7.42511	3.50721	3.63684					20.88	51.3821	53.0383	31.9288	31.401	19.0808	18.8058	11.6522	11.4282	5.60815	5.48243					22.1199	0.516361	1.13367	1.27228	1.38812	1.00983					22.6801	5.28784	5.27	2.12036	2.09991	0.628052	0.617809	-0.134891	-0.13671
	21.08	51.4718	52.9794	28.0519	27.9428	14.6682	14.7893	7.2887	7.4544	3.53613	3.65207					20.98	51.4961	53.1777	32.0132	31.4991	19.1433	18.8631	11.6757	11.459	5.61597	5.49836					22.22	0.520263	1.1477	1.25897	1.39593	1.01996					22.78	5.28857	5.29625	2.1344	2.11255	0.633545	0.624705	-0.130249	-0.133591
	21.18	51.6405	53.1987	28.1902	28.0538	14.7291	14.8466	7.32776	7.48366	3.54626	3.6673					21.08	51.6204	53.3164	32.0913	31.5968	19.1996	18.9203	11.7241	11.4898	5.62219	5.51426					22.3199	0.53125	1.15479	1.27069	1.40302	1.02936					22.8801	5.31128	5.32251	2.13989	2.12519	0.654663	0.631594	-0.127808	-0.130472
	21.28	51.8156	53.4174	28.3168	28.1646	14.7925	14.9037	7.36377	7.51292	3.58691	3.68252					21.18	51.7376	53.4544	32.1788	31.6944	19.2761	18.9775	11.7421	11.5205	5.63782	5.53016					22.42	0.537476	1.1626	1.28009	1.41083	1.03094					22.98	5.34253	5.34873	2.1571	2.13781	0.653076	0.638484	-0.105957	-0.127352
	21.38	52.0038	53.6353	28.462	28.2752	14.8682	14.9608	7.38867	7.54215	3.59387	3.69774					21.28	51.8617	53.5916	32.2694	31.7918	19.3542	19.0346	11.7639	11.5512	5.65344	5.54605					22.52	0.525764	1.14771	1.28864	1.40143	1.01765					23.08	5.36279	5.37494	2.15942	2.15043	0.645264	0.645366	-0.11853	-0.124235
	21.48	52.1812	53.8527	28.5668	28.3859	14.9299	15.0179	7.42236	7.57137	3.59863	3.71295					21.38	51.9915	53.7281	32.3843	31.8889	19.434	19.0915	11.8077	11.5818	5.66516	5.56193					22.6199	0.531986	1.14771	1.27618	1.39594	1.02936					23.1801	5.40112	5.40115	2.17664	2.16305	0.653076	0.652244	-0.10205	-0.121117
	21.58	52.3608	54.0693	28.6808	28.4963	15.0096	15.0749	7.4895	7.60059	3.6322	3.72816					21.48	52.1289	53.8639	32.4764	31.9859	19.4894	19.1485	11.8326	11.6124	5.67761	5.5778					22.72	0.535157	1.15711	1.27301	1.40143	1.02936					23.28	5.43311	5.42733	2.19922	2.17565	0.663208	0.659123	-0.105225	-0.118002
	21.68	52.535	54.2852	28.7894	28.6066	15.0846	15.1319	7.53479	7.62978	3.63219	3.74336					21.58	52.2665	53.999	32.589	32.0826	19.5629	19.2053	11.8726	11.6431	5.69568	5.59365					22.8199	0.531254	1.15637	1.26837	1.40692	1.02314					23.3801	5.4347	5.45351	2.19227	2.18826	0.653076	0.665994	-0.119263	-0.114887
	21.78	52.6913	54.5006	28.9019	28.7168	15.137	15.1889	7.55432	7.65897	3.63062	3.75855					21.68	52.3555	54.1334	32.6671	32.1791	19.616	19.2621	11.8967	11.6736	5.69483	5.60948					22.92	0.535889	1.15552	1.25897	1.41156	1.02618					23.48	5.47144	5.47966	2.2196	2.20085	0.675781	0.672866	-0.102051	-0.111772
	21.88	52.8718	54.7152	29.0114	28.8268	15.1893	15.2458	7.58252	7.68812	3.64709	3.77374					21.78	52.4649	54.267	32.7437	32.2754	19.6652	19.3188	11.9155	11.7042	5.69409	5.62532					23.02	0.549193	1.16492	1.26129	1.41315	1.03326					23.58	5.4917	5.5058	2.23047	2.21344	0.665527	0.67973	-0.106812	-0.108659
	21.98	53.0616	54.9293	29.1433	28.9368	15.2401	15.3027	7.60901	7.71727	3.67517	3.78892					21.88	52.6094	54.4	32.842	32.3715	19.7277	19.3754	11.9631	11.7347	5.72058	5.64114					23.1199	0.563231	1.17737	1.28009	1.42719	1.04108					23.6801	5.5105	5.53193	2.24695	2.22602	0.682007	0.68659	-0.108276	-0.105545
	22.08	53.246	55.1425	29.2534	29.0465	15.3018	15.3595	7.64185	7.74642	3.67749	3.8041					21.98	52.7352	54.5322	32.9523	32.4674	19.8011	19.432	11.996	11.7652	5.73474	5.65695					23.22	0.568726	1.1759	1.28314	1.43427	1.04266					23.78	5.54248	5.55804	2.27271	2.2386	0.682739	0.693451	-0.0974121	-0.102434
	22.18	53.4233	55.3551	29.3769	29.1562	15.369	15.4163	7.67078	7.77553	3.68688	3.81928					22.08	52.8633	54.6638	33.0233	32.563	19.8503	19.4884	12.0171	11.7957	5.74561	5.67274					23.3199	0.559328	1.17505	1.284	1.44049	1.04962					23.8801	5.57299	5.58414	2.28051	2.25117	0.701538	0.700304	-0.0942383	-0.0993242
	22.28	53.6132	55.5671	29.4667	29.2658	15.4534	15.473	7.70276	7.80465	3.71265	3.83444					22.18	52.9766	54.7947	33.1054	32.6585	19.8995	19.5448	12.0413	11.8261	5.75184	5.68852					23.42	0.578125	1.17664	1.29803	1.44049	1.05438					23.98	5.57532	5.61021	2.28992	2.26373	0.707031	0.707158	-0.0864258	-0.0962131
	22.38	53.8101	55.7783	29.5723	29.3751	15.5198	15.5298	7.71997	7.83374	3.73694	3.84959					22.28	53.1024	54.9248	33.2195	32.7537	19.9629	19.6012	12.0835	11.8565	5.7699	5.7043					23.52	0.550792	1.17041	1.30194	1.42256	1.04109					24.08	5.59717	5.63627	2.30627	2.27629	0.721802	0.714004	-0.0794678	-0.0931048
	22.48	53.9725	55.989	29.6808	29.4845	15.5729	15.5864	7.76526	7.86281	3.75403	3.86475					22.38	53.2422	55.0543	33.3101	32.8487	20.0105	19.6574	12.135	11.8869	5.78076	5.72006					23.6199	0.559328	1.18518	1.28241	1.43109	1.05121					24.1801	5.63159	5.66233	2.31957	2.28885	0.727295	0.720846	-0.0653143	-0.0899954
	22.58	54.1843	56.1988	29.7972	29.5936	15.6213	15.6431	7.80127	7.89189	3.76819	3.8799					22.48	53.361	55.183	33.4233	32.9436	20.073	19.7136	12.1639	11.9173	5.79565	5.73581					23.72	0.567138	1.18835	1.2785	1.43268	1.06451					24.28	5.65186	5.68836	2.31958	2.30139	0.721802	0.727689	-0.0755615	-0.0868888
	22.68	54.3726	56.408	29.8933	29.7027	15.6792	15.6997	7.80981	7.92093	3.78845	3.89505					22.58	53.5032	55.3112	33.5444	33.0382	20.1355	19.7697	12.1984	11.9476	5.8136	5.75155					23.8199	0.571898	1.20166	1.28241	1.4444	1.0661					24.3801	5.67846	5.71438	2.33679	2.31393	0.723389	0.734524	-0.0770264	-0.0837831
	22.78	54.5428	56.6166	30.0284	29.8115	15.7197	15.7562	7.84888	7.94998	3.79309	3.91018					22.68	53.5969	55.4385	33.6242	33.1326	20.1824	19.8257	12.217	11.9779	5.81519	5.76727					23.92	0.559326	1.2063	1.30194	1.44281	1.08014					24.48	5.71826	5.74038	2.33594	2.32646	0.731201	0.741359	-0.0794678	-0.0806764
	22.88	54.7319	56.8244	30.1371	29.9203	15.7925	15.8127	7.88403	7.97899	3.81897	3.92531					22.78	53.7227	55.5652	33.7225	33.2268	20.2394	19.8817	12.2522	12.0082	5.83386	5.783					24.02	0.570312	1.21729	1.29254	1.45611	1.07233					24.58	5.72925	5.76636	2.3501	2.33898	0.740601	0.748187	-0.0802002	-0.0775724
	22.98	54.9038	57.0317	30.2511	30.029	15.8525	15.8692	7.89417	8.00799	3.82825	3.94044					22.88	53.8047	55.6913	33.8101	33.3208	20.2917	19.9376	12.2639	12.0384	5.84094	5.7987					24.1199	0.557014	1.20398	1.31366	1.45221	1.08014					24.6801	5.77222	5.79234	2.36023	2.35151	0.756226	0.755011	-0.0747032	-0.0744674
	23.08	55.0968	57.2381	30.3457	30.1374	15.9237	15.9256	7.92859	8.037	3.8385	3.95556					22.98	53.9212	55.8166	33.9015	33.4146	20.3457	19.9934	12.2765	12.0686	5.85583	5.8144					24.22	0.557013	1.20557	1.31134	1.4538	1.06843					24.78	5.80969	5.81829	2.38599	2.36402	0.772583	0.761835	-0.059082	-0.0713652
	23.18	55.26	57.4439	30.4448	30.2459	15.9775	15.982	7.93323	8.06597	3.84387	3.97068					23.08	54.0547	55.9414	33.996	33.5081	20.3956	20.0492	12.3163	12.0988	5.8761	5.83007					24.3199	0.549195	1.21338	1.29181	1.46002	1.07233					24.8801	5.83936	5.84424	2.40625	2.37653	0.793701	0.768652	-0.0482178	-0.0682639
	23.28	55.4226	57.6491	30.5355	30.3541	16.0386	16.0384	7.98718	8.09494	3.87207	3.98579					23.18	54.1696	56.0654	34.0858	33.6014	20.4699	20.1048	12.3405	12.129	5.89246	5.84574					24.42	0.547607	1.20239	1.29803	1.46002	1.07074					24.98	5.87378	5.87015	2.42664	2.38903	0.814819	0.775469	-0.043457	-0.0651615
	23.38	55.6132	57.8535	30.6534	30.4622	16.108	16.0947	8.01917	8.12389	3.89551	4.00089					23.28	54.2633	56.1887	34.1812	33.6946	20.5339	20.1604	12.3765	12.1591	5.90186	5.86141					24.52	0.558593	1.21411	1.30035	1.45221	1.08404					25.08	5.89795	5.89605	2.4469	2.40152	0.823364	0.782278	-0.0599365	-0.0620619
	23.48	55.7671	58.0574	30.7465	30.5702	16.1346	16.151	8.02466	8.15282	3.90015	4.01599					23.38	54.3922	56.3114	34.2882	33.7875	20.6097	20.216	12.4257	12.1892	5.92224	5.87705					24.6199	0.545296	1.20398	1.30975	1.45062	1.07001					25.1801	5.93005	5.92195	2.45788	2.41401	0.813232	0.789084	-0.057497	-0.0589613
	23.58	55.9429	58.2604	30.8738	30.678	16.1799	16.2072	8.08252	8.18175	3.91504	4.03108					23.48	54.5016	56.4334	34.3687	33.8803	20.6417	20.2714	12.4413	12.2193	5.9425	5.89269					24.72	0.539805	1.18678	1.30743	1.43501	1.05122					25.28	5.96826	5.94782	2.46802	2.42649	0.819458	0.79589	-0.0599365	-0.0558635
	23.68	56.103	58.4627	30.9871	30.7858	16.2447	16.2634	8.12305	8.21065	3.94543	4.04617					23.58	54.6282	56.5548	34.4429	33.9728	20.6879	20.3268	12.4647	12.2494	5.95422	5.90831					24.8199	0.547602	1.19617	1.29095	1.45612	1.07232					25.3801	5.99328	5.97369	2.48913	2.43897	0.835938	0.802688	-0.0574951	-0.0527665
	23.78	56.2749	58.6645	31.0964	30.8934	16.301	16.3195	8.16138	8.23955	3.96741	4.06125					23.68	54.7383	56.6755	34.5093	34.0651	20.7511	20.3821	12.4921	12.2794	5.96436	5.92392					24.92	0.529663	1.18604	1.30194	1.4444	1.0528					25.48	6.00269	5.99952	2.49146	2.45144	0.817139	0.809487	-0.0567627	-0.0496686
	23.88	56.4507	58.8655	31.1847	31.0008	16.3674	16.3757	8.18872	8.26843	3.98218	4.07632					23.78	54.8711	56.7955	34.5913	34.1572	20.8097	20.4374	12.5233	12.3094	5.98157	5.93953					25.02	0.542968	1.18604	1.29962	1.44598	1.06061					25.58	6.03076	6.02534	2.49768	2.46389	0.831177	0.816278	-0.0505371	-0.0465734
	23.98	56.6163	59.0659	31.3129	31.1082	16.4299	16.4317	8.23169	8.29728	3.99548	4.09139					23.88	54.9993	56.9149	34.6616	34.2491	20.8652	20.4925	12.5468	12.3394	6.005	5.95512					25.1199	0.529672	1.18445	1.29181	1.4444	1.0528					25.6801	6.04407	6.05116	2.51098	2.47635	0.835083	0.823065	-0.0434585	-0.0434772
	24.08	56.7811	59.2654	31.4167	31.2154	16.5018	16.4877	8.27234	8.32615	4.02441	4.10645					23.98	55.136	57.0336	34.7609	34.3409	20.9128	20.5476	12.5741	12.3693	6.0144	5.97071					25.22	0.539063	1.18286	1.29022	1.4444	1.06451					25.78	6.06128	6.07695	2.52197	2.4888	0.830444	0.829853	-0.0372314	-0.0403837
	24.18	56.9288	59.4643	31.5668	31.3225	16.5315	16.5437	8.302	8.35497	4.04784	4.12152					24.08	55.2383	57.1518	34.8358	34.4323	20.9558	20.6026	12.5796	12.3992	6.01514	5.98627					25.3199	0.528082	1.17505	1.29645	1.44049	1.0528					25.8801	6.09326	6.10273	2.54065	2.50125	0.850708	0.836632	-0.0427246	-0.0372912
	24.28	57.0686	59.6627	31.6831	31.4294	16.5784	16.5997	8.33557	8.38381	4.06262	4.13657					24.18	55.3477	57.2692	34.9061	34.5236	21.0112	20.6576	12.6022	12.4291	6.03235	6.00182					25.42	0.542969	1.18994	1.29254	1.44598	1.05438					25.98	6.12927	6.12848	2.55945	2.51368	0.855469	0.843413	-0.0395508	-0.0341976
	24.38	57.2491	59.8602	31.8011	31.5362	16.6471	16.6556	8.35669	8.41261	4.08301	4.15161					24.28	55.4836	57.386	35.0093	34.6147	21.0691	20.7125	12.6444	12.459	6.04248	6.01738					25.52	0.546022	1.18445	1.30353	1.44281	1.06293					26.08	6.14404	6.15422	2.5719	2.52611	0.842896	0.850185	-0.0528564	-0.0311068
	24.48	57.4155	60.0571	31.9152	31.643	16.701	16.7115	8.37854	8.44139	4.08764	4.16666					24.38	55.6321	57.5022	35.0968	34.7056	21.1176	20.7672	12.6694	12.4888	6.06909	6.03291					25.6199	0.541381	1.18835	1.31207	1.46393	1.07233					26.1801	6.18079	6.17995	2.57812	2.53853	0.862427	0.856953	-0.0482183	-0.028015
	24.58	57.5835	60.2532	32.0059	31.7495	16.7698	16.7673	8.41064	8.47018	4.09631	4.18169					24.48	55.736	57.6177	35.1616	34.7963	21.1761	20.822	12.6936	12.5186	6.08545	6.04844					25.72	0.542974	1.18604	1.32538	1.45222	1.05988					26.28	6.20972	6.20566	2.5946	2.55095	0.869507	0.863722	-0.0379639	-0.024926
	24.68	57.7515	60.4486	32.1128	31.856	16.8174	16.8231	8.42773	8.49894	4.10718	4.19673					24.58	55.8336	57.7326	35.2625	34.8867	21.2332	20.8766	12.7397	12.5484	6.09412	6.06394					25.8199	0.559321	1.19458	1.32074	1.46625	1.07073					26.3801	6.22059	6.23136	2.60316	2.56336	0.852295	0.870483	-0.0388184	-0.0218378
	24.78	57.9413	60.6435	32.2081	31.9622	16.8885	16.8788	8.45984	8.5277	4.13452	4.21175					24.68	55.9469	57.8469	35.3452	34.977	21.2839	20.9312	12.7671	12.5782	6.10657	6.07944					25.92	0.567993	1.20398	1.3316	1.47101	1.07782					26.48	6.2699	6.25702	2.62744	2.57576	0.881226	0.877245	-0.0294189	-0.0187487
	24.88	58.1226	60.8375	32.3262	32.0684	16.9299	16.9345	8.4895	8.55643	4.14392	4.22676					24.78	56.0703	57.9605	35.4436	35.0671	21.3409	20.9858	12.8225	12.6079	6.14014	6.09494					26.02	0.557008	1.20398	1.33868	1.46002	1.08637					26.58	6.27295	6.28268	2.62036	2.58815	0.866333	0.883998	-0.043457	-0.0156623
	24.98	58.282	61.031	32.4246	32.1744	16.9839	16.9902	8.54346	8.58514	4.16662	4.24178					24.88	56.193	58.0736	35.5288	35.1569	21.3816	21.0402	12.8749	12.6376	6.15344	6.11041					26.1199	0.553106	1.19458	1.3371	1.46234	1.07855					26.6801	6.3175	6.30832	2.66332	2.60055	0.887451	0.890748	-0.0192966	-0.0125749
	25.08	58.4452	61.2236	32.5261	32.2803	17.0205	17.0458	8.54883	8.61386	4.16418	4.25678					24.98	56.3024	58.1859	35.6343	35.2466	21.4457	21.0946	12.8967	12.6673	6.16357	6.12588					26.22	0.559325	1.20788	1.33942	1.47015	1.09186					26.78	6.33081	6.33394	2.65002	2.61293	0.889038	0.897498	-0.0177002	-0.00949026
	25.18	58.6093	61.4155	32.63	32.3861	17.0878	17.1014	8.56921	8.64255	4.18457	4.27179					25.08	56.3828	58.2978	35.703	35.336	21.5144	21.1489	12.9218	12.6969	6.16284	6.14134					26.3199	0.578125	1.20557	1.34882	1.46393	1.10358					26.8801	6.36206	6.35956	2.66492	2.62531	0.892944	0.904241	-0.0239258	-0.00640652
	25.28	58.7859	61.6069	32.7074	32.4917	17.1409	17.157	8.58325	8.67124	4.20642	4.28679					25.18	56.4977	58.4089	35.7726	35.4252	21.5418	21.2031	12.9351	12.7265	6.17298	6.15678					26.42	0.567139	1.19458	1.35895	1.46625	1.09967					26.98	6.37292	6.38514	2.67896	2.63767	0.903809	0.910983	-0.00756836	-0.00332179
	25.38	58.9514	61.7975	32.8074	32.5972	17.1885	17.2125	8.59961	8.69989	4.21814	4.30177					25.28	56.6024	58.5194	35.8702	35.5143	21.5925	21.2573	12.9858	12.7561	6.1925	6.17222					26.52	0.588251	1.2157	1.35272	1.47332	1.11138					27.08	6.40894	6.4107	2.70789	2.65003	0.920288	0.917718	-0.0161133	-0.00023982
	25.48	59.1304	61.9874	32.8956	32.7026	17.2495	17.2679	8.65515	8.72854	4.22595	4.31676					25.38	56.7109	58.6294	35.9608	35.6031	21.6613	21.3113	13.0123	12.7857	6.22998	6.18764					26.6199	0.576549	1.20947	1.36053	1.4538	1.10126					27.1801	6.4292	6.43626	2.71875	2.66239	0.926514	0.924449	-0.00756884	0.00284314
	25.58	59.2921	62.1766	33.0004	32.8078	17.3073	17.3233	8.69031	8.75718	4.25488	4.33174					25.48	56.8102	58.7387	36.0311	35.6918	21.7019	21.3654	13.0429	12.8152	6.23938	6.20305					26.72	0.568727	1.20789	1.35431	1.46161	1.1098					27.28	6.47144	6.46179	2.73523	2.67474	0.934326	0.93118	-0.0161133	0.00592334
	25.68	59.4624	62.365	33.116	32.913	17.3628	17.3787	8.71997	8.7858	4.26891	4.34672					25.58	56.9329	58.8474	36.1398	35.7802	21.7527	21.4193	13.103	12.8447	6.27222	6.21845					26.8199	0.568733	1.20398	1.36053	1.44049	1.09187					27.3801	6.49328	6.48732	2.75476	2.68709	0.946045	0.937904	-0.00598145	0.00900266
	25.78	59.6147	62.5529	33.1964	33.0179	17.4307	17.4341	8.73169	8.81442	4.29468	4.36168					25.68	57.0234	58.9555	36.214	35.8684	21.78	21.4732	13.1444	12.8742	6.28394	6.23383					26.92	0.559326	1.19458	1.34723	1.4389	1.09027					27.48	6.52222	6.51281	2.77039	2.69942	0.963257	0.944627	-0.00598145	0.012083
	25.88	59.7905	62.7399	33.3145	33.1228	17.4917	17.4894	8.77075	8.843	4.3158	4.37664					25.78	57.1211	59.063	36.3124	35.9565	21.8425	21.527	13.1639	12.9037	6.29089	6.24922					27.02	0.570311	1.20947	1.34332	1.44049	1.10284					27.58	6.53857	6.53829	2.79846	2.71174	0.962402	0.951343	-0.0153809	0.0151605
	25.98	59.9311	62.9264	33.4136	33.2275	17.5596	17.5446	8.79651	8.87157	4.32751	4.3916					25.88	57.2313	59.17	36.3804	36.0443	21.8988	21.5807	13.2124	12.9331	6.31128	6.26458					27.1199	0.568734	1.20398	1.34418	1.43268	1.09186					27.6801	6.56201	6.56376	2.80237	2.72407	0.96167	0.958055	-0.0153823	0.018239
	26.08	60.0913	63.112	33.516	33.3321	17.6128	17.5998	8.83252	8.90015	4.3291	4.40655					25.98	57.3453	59.2763	36.4624	36.132	21.9558	21.6344	13.246	12.9625	6.32373	6.27994					27.22	0.557014	1.19227	1.32928	1.43268	1.08796					27.78	6.5769	6.5892	2.80554	2.73638	0.978882	0.964767	-0.0184326	0.0213148
	26.18	60.2687	63.2969	33.6378	33.4366	17.6862	17.6551	8.86682	8.92869	4.36267	4.4215					26.08	57.4641	59.382	36.5359	36.2194	22.0121	21.6879	13.2655	12.9919	6.3324	6.29528					27.3199	0.560917	1.18445	1.32928	1.43268	1.09418					27.8801	6.6206	6.61464	2.83129	2.74869	1.00464	0.971472	-0.0169678	0.0243897
	26.28	60.4546	63.4813	33.7559	33.5409	17.7502	17.7102	8.90125	8.95724	4.3783	4.43644					26.18	57.5547	59.4871	36.6054	36.3066	22.0441	21.7414	13.2788	13.0212	6.34485	6.31061					27.42	0.558594	1.18604	1.32379	1.42255	1.09967					27.98	6.63782	6.64004	2.83911	2.76099	1.00464	0.978176	-0.0161133	0.0274656
	26.38	60.6233	63.6648	33.8628	33.645	17.8127	17.7653	8.94263	8.98575	4.40405	4.45137					26.28	57.6602	59.5916	36.6897	36.3937	22.0925	21.7949	13.2952	13.0506	6.36279	6.32594					27.52	0.564816	1.19226	1.33087	1.4389	1.10125					28.08	6.64331	6.66543	2.84143	2.77328	0.995239	0.984873	-0.0177002	0.0305387
	26.48	60.7859	63.8477	33.9785	33.7491	17.8573	17.8203	8.95435	9.01425	4.42053	4.4663					26.38	57.7649	59.6956	36.7788	36.4805	22.1628	21.8483	13.3358	13.0799	6.38232	6.34124					27.6199	0.553839	1.18286	1.3465	1.43109	1.10822					28.1801	6.68237	6.69081	2.85864	2.78558	1.01404	0.991566	0.00341606	0.0336127
	26.58	60.9241	64.0299	34.0972	33.853	17.9307	17.8753	8.9801	9.04275	4.42981	4.48122					26.48	57.861	59.799	36.8569	36.5672	22.2019	21.9016	13.346	13.1091	6.38159	6.35655					27.72	0.563231	1.18677	1.3277	1.435	1.10589					28.28	6.71045	6.71616	2.87036	2.79785	1.02417	0.998259	0.010376	0.0366841
	26.68	61.1085	64.2113	34.1902	33.9568	18.0041	17.9303	9.01526	9.07123	4.43139	4.49615					26.58	57.957	59.9018	36.9507	36.6536	22.255	21.9548	13.3749	13.1384	6.39404	6.37183					27.8199	0.570313	1.19226	1.35114	1.44366	1.11066					28.3801	6.74719	6.7415	2.89147	2.81013	1.03748	1.00494	0.0307617	0.0397545
	26.78	61.2632	64.3921	34.3035	34.0605	18.0721	17.9853	9.05127	9.0997	4.44397	4.51105					26.68	58.0618	60.004	37.032	36.7398	22.309	22.008	13.4116	13.1676	6.40894	6.38711					27.92	0.566406	1.18445	1.3504	1.43268	1.11139					28.48	6.77063	6.76681	2.90942	2.82239	1.04761	1.01163	0.0268555	0.0428259
	26.88	61.4523	64.5721	34.434	34.164	18.1487	18.0402	9.1106	9.12814	4.49548	4.52596					26.78	58.1594	60.1057	37.1147	36.8259	22.366	22.0611	13.4397	13.1968	6.42847	6.40238					28.02	0.551524	1.16724	1.34882	1.4217	1.102					28.58	6.79639	6.79211	2.91406	2.83465	1.04993	1.01831	0.0275879	0.0458946
	26.98	61.6069	64.7515	34.5378	34.2674	18.1948	18.095	9.12231	9.15657	4.49939	4.54086					26.88	58.2813	60.2068	37.2108	36.9117	22.4246	22.1141	13.4788	13.2259	6.44092	6.41763					28.1199	0.560906	1.18994	1.33002	1.43817	1.12469					28.6801	6.82069	6.81739	2.92042	2.84691	1.05542	1.02498	0.0330882	0.0489642
	27.08	61.7921	64.9301	34.6511	34.3706	18.2369	18.1498	9.13953	9.185	4.5127	4.55575					26.98	58.3828	60.3072	37.2905	36.9974	22.4738	22.1671	13.5171	13.2551	6.46204	6.43288					28.22	0.557011	1.18445	1.3465	1.43268	1.13092					28.78	6.86206	6.84265	2.96179	2.85915	1.08435	1.03165	0.0620117	0.0520311
	27.18	61.9631	65.108	34.7628	34.4738	18.3174	18.2046	9.19104	9.2134	4.54467	4.57065					27.08	58.4719	60.4072	37.3647	37.0828	22.5433	22.2199	13.5562	13.2842	6.47375	6.44811					28.3199	0.558599	1.18213	1.3504	1.43427	1.13093					28.8801	6.87219	6.8679	2.9508	2.87139	1.08276	1.03832	0.0581055	0.0550971
	27.28	62.1281	65.2853	34.8652	34.5768	18.3823	18.2593	9.21216	9.24181	4.54626	4.58553					27.18	58.5719	60.5066	37.4194	37.1681	22.5753	22.2727	13.5858	13.3133	6.48157	6.46332					28.42	0.549194	1.17273	1.36053	1.43268	1.14105					28.98	6.90186	6.89312	2.96643	2.88362	1.0929	1.04499	0.0533447	0.058164
	27.38	62.3007	65.4618	34.9722	34.6796	18.458	18.3141	9.2395	9.27018	4.5658	4.6004					27.28	58.6836	60.6054	37.4835	37.2531	22.6316	22.3255	13.6132	13.3423	6.5011	6.47854					28.52	0.547613	1.17505	1.35895	1.43342	1.12543					29.08	6.93469	6.91832	2.97974	2.89584	1.12573	1.05164	0.0643311	0.0612282
	27.48	62.4507	65.6376	35.0762	34.7823	18.5175	18.3687	9.26843	9.29853	4.57519	4.61528					27.38	58.7969	60.7036	37.5663	37.338	22.7097	22.3781	13.653	13.3713	6.52063	6.49374					28.6199	0.555421	1.17273	1.34332	1.43036	1.1286					29.1801	6.95032	6.94351	2.99073	2.90807	1.13672	1.0583	0.0721488	0.0642934
	27.58	62.6226	65.8127	35.1808	34.8849	18.5878	18.4233	9.31995	9.32689	4.59546	4.63015					27.48	58.9055	60.8013	37.6522	37.4227	22.7527	22.4308	13.646	13.4003	6.52295	6.50893					28.72	0.542973	1.17823	1.34882	1.42646	1.11298					29.28	6.98779	6.96867	3.01953	2.92027	1.15149	1.06495	0.0799561	0.0673558
	27.68	62.7937	65.987	35.2839	34.9874	18.6213	18.4779	9.35278	9.35522	4.60803	4.64501					27.58	59.011	60.8985	37.7179	37.5071	22.809	22.4833	13.6929	13.4293	6.54956	6.5241					28.8199	0.551509	1.18677	1.35431	1.435	1.13323					29.3801	7.00892	6.99383	3.0188	2.93248	1.14368	1.0716	0.0721436	0.0704174
	27.78	62.9709	66.1608	35.3933	35.0897	18.6799	18.5324	9.38794	9.38355	4.62512	4.65986					27.68	59.1312	60.9951	37.7968	37.5914	22.8628	22.5357	13.7249	13.4583	6.58154	6.53927					28.92	0.546875	1.18445	1.36285	1.43817	1.13092					29.48	7.04956	7.01895	3.0321	2.94468	1.17419	1.07825	0.0932617	0.0734799
	27.88	63.1226	66.3337	35.4714	35.1919	18.719	18.5869	9.42859	9.41185	4.62439	4.67471					27.78	59.2399	61.0911	37.8702	37.6755	22.9089	22.5881	13.7249	13.4872	6.58154	6.55443					29.02	0.549194	1.19067	1.36053	1.4389	1.13092					29.58	7.07141	7.04405	3.03833	2.95686	1.17261	1.08488	0.0939941	0.0765396
	27.98	63.271	66.5061	35.5535	35.294	18.7783	18.6414	9.43945	9.44014	4.6361	4.68956					27.88	59.3704	61.1866	37.9624	37.7593	22.9746	22.6404	13.7632	13.5161	6.59412	6.56957					29.1199	0.548466	1.17822	1.36053	1.42804	1.13019					29.6801	7.09716	7.06915	3.05627	2.96905	1.18433	1.09152	0.0978942	0.0796003
	28.08	63.4171	66.6776	35.655	35.3958	18.8315	18.6958	9.48096	9.46843	4.66504	4.7044					27.98	59.4821	61.2815	38.0405	37.8431	23.0144	22.6927	13.7983	13.545	6.60266	6.5847					29.22	0.547603	1.18676	1.36212	1.44903	1.13946					29.78	7.11597	7.09421	3.05627	2.98122	1.17493	1.09815	0.0932617	0.0826583
	28.18	63.5413	66.8484	35.7527	35.4977	18.9049	18.7501	9.49805	9.49668	4.67199	4.71923					28.08	59.6063	61.376	38.1257	37.9265	23.0941	22.7449	13.8452	13.5738	6.64331	6.59982					29.3199	0.555421	1.19617	1.37067	1.45221	1.13092					29.8801	7.15112	7.11927	3.07507	2.99339	1.18201	1.10478	0.103394	0.0857153
	28.28	63.7039	67.0186	35.8738	35.5993	18.9573	18.8045	9.53796	9.52494	4.68616	4.73406					28.18	59.7188	61.4698	38.2092	38.0098	23.1401	22.797	13.8733	13.6026	6.65027	6.61493					29.42	0.551514	1.19849	1.36835	1.46393	1.13324					29.98	7.17297	7.14429	3.0946	3.00555	1.19604	1.11141	0.103394	0.0887733
	28.38	63.8452	67.188	35.9668	35.7008	18.9823	18.8588	9.58252	9.55317	4.69861	4.74888					28.28	59.8024	61.5631	38.3022	38.093	23.2097	22.849	13.9139	13.6314	6.65503	6.63004					29.52	0.562498	1.20166	1.38239	1.45611	1.1419					30.08	7.20654	7.16929	3.09766	3.0177	1.20227	1.11803	0.0994873	0.0918286
	28.48	63.9976	67.3568	36.0776	35.8022	19.0494	18.913	9.63086	9.58139	4.71814	4.7637					28.38	59.8922	61.656	38.3976	38.1758	23.2582	22.901	13.9335	13.6602	6.66125	6.64512					29.6199	0.554691	1.20166	1.38556	1.45221	1.13873					30.1801	7.21435	7.19429	3.09692	3.02985	1.19446	1.12464	0.103392	0.0948848
	28.58	64.1288	67.5248	36.198	35.9034	19.1268	18.9672	9.6731	9.6096	4.72046	4.77851					28.48	59.9938	61.7482	38.4725	38.2586	23.2972	22.9529	13.9569	13.6889	6.67297	6.6602					29.72	0.53748	1.18445	1.39178	1.4538	1.12934					30.28	7.22302	7.21925	3.10791	3.04199	1.20154	1.13126	0.103394	0.0979383
	28.68	64.2593	67.6921	36.2917	36.0046	19.1682	19.0214	9.69971	9.63779	4.73535	4.79332					28.58	60.0898	61.84	38.5601	38.3411	23.3722	23.0047	13.9827	13.7176	6.70422	6.67527					29.8199	0.539801	1.17505	1.38397	1.44281	1.11371					30.3801	7.26049	7.24421	3.13989	3.05412	1.21484	1.13787	0.120605	0.100991
	28.78	64.4116	67.8588	36.405	36.1055	19.2424	19.0755	9.74023	9.66598	4.7572	4.80811					28.68	60.1891	61.9312	38.6421	38.4234	23.423	23.0565	13.9944	13.7463	6.70264	6.69032					29.92	0.557007	1.18604	1.38239	1.4538	1.13641					30.48	7.28076	7.26913	3.13831	3.06624	1.2218	1.14447	0.115112	0.104044
	28.88	64.564	68.0246	36.5004	36.2064	19.301	19.1296	9.77075	9.69413	4.76892	4.8229					28.78	60.2727	62.0218	38.7108	38.5056	23.4597	23.1082	14.0194	13.775	6.71985	6.70537					30.02	0.545292	1.19226	1.39337	1.46003	1.13092					30.58	7.3136	7.29403	3.13208	3.07836	1.23511	1.15107	0.122925	0.107095
	28.98	64.7124	68.1899	36.6011	36.3071	19.3564	19.1836	9.7981	9.72228	4.76733	4.8377					28.88	60.3704	62.112	38.7765	38.5875	23.5137	23.1598	14.0226	13.8036	6.74097	6.7204					30.1199	0.551517	1.18677	1.38556	1.45294	1.13092					30.6801	7.33081	7.31893	3.14539	3.09047	1.24292	1.15767	0.132325	0.110147
	29.08	64.8608	68.3544	36.723	36.4077	19.4214	19.2376	9.82935	9.75042	4.77441	4.85247					28.98	60.4766	62.2017	38.8546	38.6693	23.5535	23.2113	14.0546	13.8322	6.75659	6.73543					30.22	0.560907	1.19616	1.38239	1.46392	1.14263					30.78	7.35339	7.34379	3.15784	3.10257	1.25305	1.16426	0.140869	0.113196
	29.18	65.0499	68.5181	36.8542	36.5081	19.5159	19.2916	9.87	9.77854	4.80798	4.86726					29.08	60.5703	62.2908	38.9413	38.7509	23.5933	23.2628	14.0842	13.8608	6.76355	6.75044					30.3199	0.570318	1.18445	1.39178	1.46552	1.13093					30.8801	7.36829	7.36864	3.14612	3.11467	1.24451	1.17085	0.142456	0.116244
	29.28	65.2124	68.6812	36.9441	36.6084	19.5706	19.3455	9.90125	9.80665	4.8252	4.88203					29.18	60.6711	62.3794	39.021	38.8322	23.641	23.3142	14.1132	13.8893	6.79175	6.76543					30.42	0.568726	1.18677	1.38947	1.46625	1.12543					30.98	7.39722	7.39346	3.18604	3.12676	1.27185	1.17744	0.151855	0.119293
	29.38	65.3436	68.8436	37.048	36.7086	19.6213	19.3994	9.93945	9.83474	4.84387	4.89679					29.28	60.7711	62.4675	39.0991	38.9134	23.6707	23.3656	14.1405	13.9179	6.80969	6.78043					30.52	0.568727	1.18445	1.3902	1.47174	1.13092					31.08	7.41125	7.41826	3.18127	3.13883	1.26636	1.18402	0.148682	0.122339
	29.48	65.5132	69.0053	37.1465	36.8086	19.701	19.4532	9.97937	9.86281	4.84863	4.91155					29.38	60.889	62.5551	39.1952	38.9944	23.7159	23.4168	14.178	13.9463	6.82996	6.7954					30.6199	0.562504	1.18994	1.38788	1.47723	1.12469					31.1801	7.43702	7.44306	3.193	3.15091	1.26318	1.19059	0.148688	0.125387
	29.58	65.6616	69.1662	37.2433	36.9085	19.7393	19.507	10.009	9.89088	4.85168	4.9263					29.48	60.9993	62.6422	39.2804	39.0752	23.7699	23.4681	14.214	13.9748	6.85193	6.81038					30.72	0.568722	1.19616	1.39178	1.48114	1.14032					31.28	7.46753	7.46781	3.21729	3.16297	1.27185	1.19717	0.159668	0.128431
	29.68	65.8156	69.3264	37.3425	37.0083	19.7808	19.5608	10.0403	9.91892	4.86585	4.94106					29.58	61.0992	62.7288	39.3351	39.1558	23.823	23.5192	14.2421	14.0033	6.86047	6.82533					30.8199	0.567144	1.18677	1.39337	1.47406	1.12153					31.3801	7.46985	7.49256	3.20862	3.17504	1.26794	1.20373	0.142456	0.131475
	29.78	65.9976	69.486	37.4652	37.1079	19.844	19.6145	10.0927	9.94697	4.8783	4.9558					29.68	61.2102	62.8149	39.3921	39.2362	23.8621	23.5702	14.2749	14.0317	6.88159	6.84027					30.92	0.563232	1.19226	1.38861	1.47174	1.12701					31.48	7.5105	7.51728	3.22742	3.18708	1.27576	1.2103	0.163574	0.134519
	29.88	66.1655	69.6448	37.5652	37.2074	19.9088	19.6682	10.1223	9.97498	4.89783	4.97053					29.78	61.3024	62.9004	39.4624	39.3165	23.8933	23.6213	14.3069	14.0601	6.89404	6.85521					31.02	0.570313	1.19226	1.38007	1.47955	1.13873					31.58	7.53076	7.54197	3.23364	3.19912	1.2843	1.21686	0.16272	0.137561
	29.98	66.3007	69.803	37.6613	37.3068	19.9706	19.7218	10.1403	10.003	4.92517	4.98527					29.88	61.3922	62.9856	39.5343	39.3965	23.9261	23.6722	14.3358	14.0884	6.92297	6.87013					31.1199	0.569462	1.18677	1.38165	1.47174	1.13092					31.6801	7.54017	7.56666	3.24146	3.21116	1.27649	1.22342	0.155771	0.140604
	30.08	66.4702	69.9604	37.766	37.406	20.0393	19.7754	10.1747	10.031	4.9447	4.99999					29.98	61.4563	63.0701	39.6069	39.4764	23.9871	23.7231	14.3554	14.1168	6.93628	6.88505					31.22	0.568727	1.19617	1.3902	1.47174	1.1192					31.78	7.58081	7.59131	3.26489	3.22319	1.28979	1.22997	0.1698	0.143644
	30.18	66.603	70.1171	37.8628	37.5051	20.0908	19.8289	10.1989	10.059	4.95874	5.01472					30.08	61.5391	63.1543	39.6702	39.5561	24.0308	23.7738	14.3749	14.1451	6.95105	6.89995					31.3199	0.560918	1.18835	1.39801	1.47174	1.10981					31.8801	7.58313	7.61595	3.2688	3.23521	1.29211	1.23652	0.1698	0.146683
	30.28	66.7452	70.2731	37.9551	37.604	20.1659	19.8824	10.2317	10.0869	4.97363	5.02943					30.18	61.6344	63.2379	39.7437	39.6355	24.0808	23.8246	14.3983	14.1734	6.96204	6.91484					31.42	0.550781	1.17822	1.38397	1.46002	1.10516					31.98	7.61206	7.64056	3.2688	3.24723	1.29138	1.24307	0.173706	0.149723
	30.38	66.8983	70.4284	38.0519	37.7028	20.2307	19.9359	10.2395	10.1149	4.98767	5.04414					30.28	61.7532	63.321	39.8312	39.7149	24.127	23.8752	14.4468	14.2017	6.98474	6.92973					31.52	0.557003	1.18213	1.37384	1.46002	1.11139					32.08	7.61438	7.66514	3.2688	3.25923	1.2937	1.24961	0.1698	0.15276
	30.48	67.046	70.5831	38.1746	37.8015	20.2987	19.9893	10.2903	10.1428	5.0072	5.05885					30.38	61.8633	63.4036	39.9124	39.794	24.1925	23.9258	14.4772	14.2299	7.00574	6.94459					31.6199	0.54688	1.16492	1.38007	1.45221	1.10358					32.1801	7.64014	7.68972	3.28675	3.27123	1.29211	1.25614	0.173713	0.155798
	30.58	67.1851	70.7369	38.2676	37.9001	20.3401	20.0427	10.3192	10.1707	5.01892	5.07354					30.48	61.9336	63.4858	39.978	39.8729	24.2316	23.9763	14.5038	14.2581	7.02063	6.95946					31.72	0.528082	1.16724	1.38397	1.45453	1.102					32.28	7.66284	7.71426	3.31726	3.28322	1.30469	1.26268	0.183105	0.158834
	30.68	67.3241	70.8901	38.3628	37.9985	20.4104	20.0961	10.3411	10.1986	5.02673	5.08824					30.58	62.0305	63.5675	40.0577	39.9516	24.3011	24.0268	14.5405	14.2863	7.05188	6.9743					31.8199	0.549189	1.17664	1.37457	1.46393	1.11138					32.3801	7.69092	7.73879	3.33362	3.29521	1.31165	1.2692	0.19165	0.161868
	30.78	67.4741	71.0426	38.4574	38.0968	20.4729	20.1494	10.3629	10.2265	5.03845	5.10292					30.68	62.0993	63.6487	40.1304	40.0302	24.3503	24.0772	14.5624	14.3144	7.05347	6.98914					31.92	0.550781	1.18604	1.39178	1.46552	1.11298					32.48	7.71362	7.76329	3.34851	3.30718	1.32263	1.27573	0.202637	0.164904
	30.88	67.5851	71.1944	38.5652	38.1949	20.5198	20.2027	10.3895	10.2544	5.04626	5.1176					30.78	62.1868	63.7294	40.2007	40.1085	24.3871	24.1275	14.5874	14.3426	7.07532	7.00397					32.02	0.547609	1.18286	1.39337	1.47016	1.12152					32.58	7.71436	7.78776	3.34692	3.31914	1.31555	1.28225	0.204956	0.167937
	30.98	67.7288	71.3455	38.6628	38.2929	20.5901	20.2559	10.4215	10.2823	5.06579	5.13228					30.88	62.275	63.8097	40.271	40.1867	24.4441	24.1777	14.6288	14.3707	7.09485	7.01878					32.1199	0.549197	1.17822	1.3902	1.47723	1.11688					32.6801	7.75268	7.81223	3.37976	3.33111	1.33435	1.28876	0.21435	0.17097
	31.08	67.864	71.4959	38.766	38.3907	20.6307	20.309	10.4387	10.3101	5.0658	5.14695					30.98	62.3789	63.8894	40.3491	40.2647	24.4816	24.2279	14.6412	14.3988	7.1167	7.03359					32.22	0.560909	1.18286	1.39728	1.48346	1.12078					32.78	7.77063	7.83666	3.38989	3.34306	1.33276	1.29528	0.203369	0.174001
	31.18	67.996	71.6455	38.8394	38.4885	20.6744	20.3622	10.4677	10.3379	5.08924	5.16162					31.08	62.4836	63.9688	40.4327	40.3425	24.5339	24.278	14.6733	14.4268	7.13391	7.04838					32.3199	0.546883	1.16492	1.40118	1.47174	1.10749					32.8801	7.78858	7.86108	3.39612	3.35501	1.33667	1.30179	0.199463	0.177031
	31.28	68.1366	71.7946	38.9425	38.5861	20.7487	20.4153	10.5114	10.3658	5.10876	5.17628					31.18	62.5664	64.0476	40.5054	40.4201	24.573	24.328	14.6975	14.4548	7.14722	7.06316					32.42	0.537476	1.17664	1.38007	1.47174	1.1098					32.98	7.8136	7.88547	3.41882	3.36694	1.35388	1.30829	0.222168	0.180062
	31.38	68.2742	71.9428	39.0332	38.6835	20.8182	20.4684	10.5403	10.3936	5.1283	5.19093					31.28	62.6305	64.126	40.5507	40.4976	24.6121	24.378	14.7108	14.4829	7.15344	7.07794					32.52	0.525764	1.16492	1.38788	1.46003	1.10749					33.08	7.83545	7.90983	3.42346	3.37887	1.36243	1.31479	0.226807	0.18309
	31.48	68.4022	72.0905	39.1417	38.7808	20.8713	20.5214	10.5887	10.4214	5.15723	5.20558					31.38	62.7203	64.2039	40.6398	40.5748	24.684	24.4279	14.7421	14.5108	7.18469	7.09269					32.6199	0.529668	1.16492	1.37616	1.45221	1.09967					33.1801	7.84095	7.93418	3.42274	3.39079	1.3562	1.32129	0.220587	0.18612
	31.58	68.5444	72.2373	39.248	38.878	20.9706	20.5743	10.6223	10.4492	5.18848	5.22022					31.48	62.8	64.2814	40.7124	40.6519	24.7426	24.4778	14.7765	14.5388	7.21362	7.10745					32.72	0.529662	1.16492	1.36835	1.46625	1.09967					33.28	7.86987	7.9585	3.46179	3.4027	1.36401	1.32778	0.241699	0.189146
	31.68	68.6749	72.3835	39.3253	38.9751	21.0104	20.6273	10.6239	10.4769	5.18921	5.23486					31.58	62.8828	64.3584	40.7889	40.7288	24.7729	24.5276	14.7952	14.5667	7.22449	7.12219					32.8199	0.517945	1.1532	1.37299	1.46393	1.09027					33.3801	7.89795	7.9828	3.45703	3.41461	1.37024	1.33427	0.240112	0.192171
	31.78	68.8085	72.529	39.4246	39.072	21.0588	20.6802	10.6598	10.5047	5.20325	5.24949					31.68	62.9446	64.4349	40.8702	40.8054	24.823	24.5772	14.8046	14.5946	7.23157	7.13691					32.92	0.516357	1.1571	1.38007	1.46393	1.10358					33.48	7.91907	8.00707	3.46802	3.42651	1.37964	1.34075	0.251831	0.195198
	31.88	68.9413	72.6738	39.5206	39.1687	21.0885	20.7331	10.6871	10.5324	5.22363	5.26411					31.78	63.0539	64.511	40.9718	40.882	24.8738	24.6269	14.8452	14.6225	7.2605	7.15163					33.02	0.511718	1.15869	1.38397	1.46551	1.10516					33.58	7.948	8.03132	3.47742	3.4384	1.375	1.34723	0.253418	0.198222
	31.98	69.0851	72.8179	39.5948	39.2654	21.1604	20.7859	10.7106	10.5601	5.2572	5.27874					31.88	63.1289	64.5867	41.0374	40.9583	24.9269	24.6765	14.8717	14.6503	7.27063	7.16634					33.1199	0.517948	1.1532	1.38556	1.46002	1.09967					33.6801	7.95813	8.05556	3.47973	3.45028	1.37573	1.3537	0.255733	0.201246
	32.08	69.2124	72.9613	39.6816	39.3618	21.2089	20.8386	10.7372	10.5878	5.26501	5.29335					31.98	63.2125	64.6619	41.1187	41.0345	24.9808	24.726	14.8905	14.6781	7.28076	7.18104					33.22	0.510137	1.15088	1.38007	1.45221	1.09736					33.78	7.98157	8.07975	3.49146	3.46216	1.35852	1.36018	0.246338	0.204268
	32.18	69.3593	73.104	39.7902	39.4582	21.2776	20.8914	10.7786	10.6155	5.29077	5.30797					32.08	63.293	64.7367	41.1968	41.1104	25.0613	24.7754	14.9296	14.7059	7.30969	7.19572					33.3199	0.506233	1.12976	1.37225	1.44049	1.07624					33.8801	7.99488	8.10394	3.47974	3.47403	1.3562	1.36664	0.2323	0.207289
	32.28	69.4952	73.2461	39.8933	39.5544	21.33	20.9441	10.8098	10.6432	5.30725	5.32257					32.18	63.3704	64.811	41.2804	41.1862	25.1316	24.8247	14.9624	14.7337	7.31909	7.21039					33.42	0.506226	1.14148	1.36053	1.45221	1.07623					33.98	8.01904	8.1281	3.50549	3.48588	1.37024	1.37311	0.240845	0.210311
	32.38	69.6343	73.3873	39.9691	39.6505	21.3737	20.9967	10.8411	10.6709	5.33923	5.33716					32.28	63.4687	64.8848	41.3671	41.2618	25.1886	24.8741	14.9843	14.7615	7.34485	7.22506					33.52	0.506226	1.14148	1.36053	1.45221	1.08795					34.08	8.04016	8.15222	3.50708	3.49773	1.37183	1.37957	0.236206	0.21333
	32.48	69.7827	73.528	40.0652	39.7465	21.4253	21.0493	10.8755	10.6985	5.35876	5.35176					32.38	63.5602	64.9583	41.439	41.3372	25.2426	24.9233	15.0155	14.7892	7.36438	7.23971					33.6199	0.496099	1.13367	1.36053	1.4444	1.08014					34.1801	8.06128	8.17634	3.5282	3.50958	1.38123	1.38602	0.237794	0.21635
	32.58	69.9233	73.6679	40.1495	39.8423	21.4713	21.1019	10.8981	10.7261	5.3728	5.36634					32.48	63.6188	65.0313	41.5171	41.4125	25.2722	24.9725	15.0429	14.8168	7.36279	7.25436					33.72	0.489019	1.13441	1.3504	1.435	1.07075					34.28	8.08313	8.20042	3.53833	3.52141	1.38904	1.39247	0.251831	0.219367
	32.68	70.0812	73.8071	40.2559	39.938	21.512	21.1544	10.9504	10.7538	5.40333	5.38093					32.58	63.6985	65.1039	41.6085	41.4875	25.3402	25.0216	15.0718	14.8445	7.3894	7.26899					33.8199	0.486695	1.12744	1.34174	1.43268	1.06842					34.3801	8.10266	8.22449	3.53833	3.53324	1.38354	1.39892	0.233887	0.222384
	32.78	70.2014	73.9457	40.3628	40.0335	21.569	21.2069	10.9817	10.7814	5.4314	5.3955					32.68	63.7828	65.176	41.6749	41.5624	25.405	25.0706	15.096	14.8722	7.39563	7.28361					33.92	0.478882	1.13367	1.34882	1.42487	1.05902					34.48	8.13159	8.24852	3.55322	3.54506	1.39685	1.40536	0.240112	0.225401
	32.88	70.364	74.0836	40.4551	40.1288	21.6487	21.2594	11.0302	10.809	5.45959	5.41007					32.78	63.8789	65.2477	41.7499	41.6371	25.4526	25.1196	15.1428	14.8998	7.42139	7.29822					34.02	0.474982	1.12195	1.341	1.41315	1.06061					34.58	8.16516	8.27253	3.56567	3.55687	1.40698	1.4118	0.245605	0.228416
	32.98	70.5139	74.2208	40.5347	40.2241	21.7174	21.3117	11.0527	10.8365	5.46656	5.42464					32.88	63.9508	65.319	41.8218	41.7116	25.4792	25.1684	15.16	14.9274	7.42139	7.31282					34.1199	0.467168	1.11414	1.341	1.41315	1.0528					34.6801	8.1792	8.29652	3.56799	3.56868	1.40381	1.41823	0.238526	0.231431
	33.08	70.6515	74.3573	40.6449	40.3192	21.7729	21.3641	11.0809	10.8641	5.49707	5.43919					32.98	64.0579	65.3898	41.9093	41.786	25.5472	25.2173	15.2007	14.9549	7.43628	7.32741					34.22	0.453864	1.10242	1.33319	1.40143	1.04108					34.78	8.21985	8.32048	3.58911	3.58047	1.41479	1.42466	0.251831	0.234444
	33.18	70.7765	74.493	40.7355	40.4142	21.8229	21.4164	11.1044	10.8916	5.48999	5.45375					33.08	64.1422	65.4603	41.9937	41.8601	25.6121	25.266	15.2358	14.9825	7.45813	7.34199					34.3199	0.447632	1.10242	1.32147	1.40143	1.0528					34.8801	8.24878	8.34443	3.61023	3.59226	1.42261	1.43109	0.26123	0.237456
	33.28	70.9319	74.6282	40.8347	40.5091	21.8854	21.4687	11.1285	10.9192	5.51343	5.46829					33.18	64.2336	65.5303	42.0616	41.9341	25.641	25.3147	15.2616	15.01	7.47693	7.35655					34.42	0.439819	1.10864	1.31915	1.39362	1.04498					34.98	8.27454	8.36834	3.61487	3.60404	1.42651	1.43751	0.258057	0.240468
	33.38	71.0695	74.7626	40.9418	40.6038	21.9667	21.521	11.1614	10.9467	5.53455	5.48283					33.28	64.3219	65.5998	42.1226	42.0079	25.6683	25.3634	15.2788	15.0375	7.48547	7.37111					34.52	0.453856	1.12817	1.31207	1.39593	1.05511					35.08	8.30029	8.39222	3.62659	3.61581	1.43433	1.44393	0.269775	0.243478
	33.48	71.2062	74.8964	41.0441	40.6984	22.0135	21.5731	11.1715	10.9742	5.55408	5.49738					33.38	64.4039	65.669	42.2046	42.0815	25.7371	25.4119	15.3163	15.0649	7.505	7.38566					34.6199	0.451539	1.12354	1.32379	1.39362	1.0528					35.1801	8.32141	8.41609	3.63757	3.62757	1.44373	1.45034	0.280758	0.246489
	33.58	71.3546	75.0294	41.1465	40.7928	22.0643	21.6253	11.2153	11.0017	5.56897	5.5119					33.48	64.4938	65.7378	42.2749	42.155	25.7761	25.4604	15.3553	15.0924	7.51514	7.4002					34.72	0.459351	1.11414	1.32147	1.3952	1.0528					35.28	8.34485	8.43992	3.65161	3.63933	1.42883	1.45675	0.283081	0.249498
	33.68	71.4882	75.1618	41.2683	40.8871	22.1276	21.6774	11.2434	11.0292	5.58923	5.52643					33.58	64.6016	65.8062	42.3319	42.2283	25.8253	25.5088	15.3756	15.1198	7.51904	7.41472					34.8199	0.449224	1.104	1.32147	1.3913	1.04267					35.3801	8.35266	8.46374	3.65943	3.65108	1.42261	1.46315	0.271362	0.252505
	33.78	71.621	75.2935	41.355	40.9812	22.1588	21.7295	11.2793	11.0567	5.59387	5.54095					33.68	64.7125	65.8741	42.3921	42.3013	25.8644	25.5572	15.3944	15.1472	7.52613	7.42923					34.92	0.447632	1.10242	1.31134	1.38971	1.04108					35.48	8.37219	8.48752	3.67737	3.66281	1.43433	1.46955	0.283081	0.255513
	33.88	71.771	75.4245	41.4441	41.0752	22.219	21.7815	11.3098	11.0841	5.61658	5.55546					33.78	64.8118	65.9416	42.4601	42.3743	25.9105	25.6055	15.4312	15.1745	7.55347	7.44374					35.02	0.446046	1.11255	1.32147	1.38812	1.03949					35.58	8.38	8.51128	3.69617	3.67454	1.43433	1.47595	0.279175	0.258518
	33.98	71.9038	75.5549	41.5371	41.1691	22.2729	21.8335	11.3583	11.1115	5.64709	5.56998					33.88	64.9117	66.0088	42.5444	42.447	25.9519	25.6537	15.4585	15.2018	7.5636	7.45823					35.1199	0.43983	1.09302	1.31989	1.3819	1.03094					35.6801	8.40893	8.53502	3.72741	3.68627	1.45154	1.48234	0.30029	0.261525
	34.08	72.0327	75.6846	41.616	41.2628	22.3206	21.8855	11.3817	11.139	5.65564	5.58448					33.98	65.0016	66.0755	42.603	42.5196	25.9832	25.7019	15.4843	15.2292	7.57141	7.47272					35.22	0.439086	1.08838	1.30194	1.37176	1.02313					35.78	8.43469	8.55873	3.74146	3.69798	1.44836	1.48873	0.2948	0.264528
	34.18	72.1538	75.8135	41.6948	41.3565	22.3799	21.9374	11.4215	11.1664	5.6775	5.59898					34.08	65.0664	66.1418	42.6678	42.5919	26.048	25.75	15.5334	15.2564	7.58936	7.48718					35.3199	0.428102	1.09619	1.30353	1.3819	1.02936					35.8801	8.46362	8.58242	3.76257	3.70969	1.46326	1.49511	0.312012	0.267531
	34.28	72.2921	75.9419	41.7738	41.4499	22.4393	21.9892	11.4716	11.1938	5.69861	5.61347					34.18	65.1617	66.2077	42.7241	42.6641	26.0831	25.798	15.5546	15.2837	7.60266	7.50164					35.42	0.428101	1.10083	1.30194	1.3725	1.02936					35.98	8.49951	8.60607	3.76721	3.72138	1.46558	1.50149	0.311157	0.270535
	34.38	72.4155	76.0695	41.8738	41.5432	22.5057	22.0411	11.484	11.2211	5.71814	5.62795					34.28	65.2321	66.2732	42.771	42.7362	26.1199	25.846	15.5647	15.3109	7.62451	7.5161					35.52	0.428107	1.09619	1.31366	1.3819	1.01765					36.08	8.53235	8.6297	3.78833	3.73307	1.47339	1.50787	0.310425	0.273535
	34.48	72.5507	76.1965	41.9636	41.6364	22.5572	22.0929	11.5153	11.2485	5.73217	5.64244					34.38	65.3079	66.3384	42.839	42.808	26.1683	25.8939	15.5913	15.3381	7.6394	7.53053					35.6199	0.428101	1.10083	1.30194	1.3819	1.02936					36.1801	8.55347	8.65331	3.80164	3.74476	1.49451	1.51423	0.317506	0.276537
	34.58	72.6639	76.3228	42.0457	41.7295	22.6119	22.1446	11.5341	11.2758	5.74548	5.65691					34.48	65.3922	66.4031	42.9116	42.8797	26.223	25.9417	15.6249	15.3653	7.64954	7.54497					35.72	0.426514	1.0946	1.30194	1.3819	1.03558					36.28	8.57532	8.67688	3.82349	3.75643	1.50854	1.5206	0.32605	0.279536
	34.68	72.7999	76.4484	42.1355	41.8224	22.6698	22.1963	11.5809	11.3032	5.76819	5.67138					34.58	65.4899	66.4675	43.0015	42.9512	26.2605	25.9895	15.6522	15.3925	7.68079	7.55938					35.8199	0.422611	1.09692	1.30975	1.3764	1.02546					36.3801	8.59716	8.70044	3.83361	3.76809	1.51868	1.52696	0.337769	0.282534
	34.78	72.9312	76.5734	42.2238	41.9151	22.7291	22.248	11.6113	11.3305	5.79468	5.68584					34.68	65.5602	66.5314	43.064	43.0225	26.3113	26.0372	15.6835	15.4196	7.69409	7.57379					35.92	0.420288	1.0946	1.30426	1.37408	1.02936					36.48	8.60889	8.72396	3.83752	3.77975	1.51086	1.53332	0.330688	0.285533
	34.88	73.0405	76.6976	42.3113	42.0078	22.7893	22.2996	11.6379	11.3578	5.79626	5.7003					34.78	65.65	66.595	43.1093	43.0937	26.3527	26.0848	15.7014	15.4467	7.70264	7.58819					36.02	0.41248	1.08679	1.30194	1.36628	1.03327					36.58	8.63782	8.74745	3.85864	3.79139	1.53198	1.53967	0.329956	0.288529
	34.98	73.1694	76.8213	42.4222	42.1003	22.8573	22.3512	11.6669	11.3851	5.8158	5.71476					34.88	65.7125	66.6582	43.1812	43.1647	26.4011	26.1324	15.7327	15.4738	7.72375	7.60257					36.1199	0.412476	1.09851	1.30585	1.36627	1.03326					36.6801	8.67846	8.77093	3.86645	3.80304	1.54688	1.54602	0.344845	0.291527
	35.08	73.3312	76.9442	42.5222	42.1926	22.9299	22.4027	11.7004	11.4124	5.84473	5.7292					34.98	65.7946	66.721	43.2515	43.2355	26.4519	26.1799	15.7616	15.5008	7.73389	7.61695					36.22	0.398444	1.0868	1.30585	1.35456	1.01997					36.78	8.68628	8.79437	3.87036	3.81466	1.55933	1.55237	0.336182	0.294521
	35.18	73.4679	77.0665	42.6355	42.2849	22.969	22.4542	11.7333	11.4396	5.85876	5.74365					35.08	65.8743	66.7834	43.3312	43.3062	26.5027	26.2273	15.8022	15.5279	7.7605	7.63132					36.3199	0.400757	1.08679	1.29413	1.35455	1.01373					36.8801	8.70423	8.8178	3.87818	3.82629	1.56165	1.55871	0.333862	0.297514
	35.28	73.6053	77.1881	42.7316	42.3769	23.0315	22.5057	11.7614	11.4669	5.87048	5.75808					35.18	65.9453	66.8455	43.4116	43.3766	26.5496	26.2747	15.8241	15.5549	7.77064	7.64567					36.42	0.389038	1.07507	1.30194	1.34283	1.00201					36.98	8.72998	8.84118	3.89771	3.8379	1.57495	1.56505	0.3479	0.300509
	35.38	73.7264	77.3091	42.848	42.4688	23.0706	22.5571	11.7942	11.4941	5.88062	5.77251					35.28	66.0391	66.9071	43.4882	43.4469	26.5925	26.322	15.8577	15.5819	7.79016	7.66002					36.52	0.389038	1.08679	1.29022	1.34283	1.00201					37.08	8.7417	8.86454	3.90393	3.8495	1.58276	1.57138	0.340088	0.303501
	35.48	73.882	77.4294	42.9457	42.5607	23.1425	22.6085	11.8215	11.5213	5.89551	5.78694					35.38	66.1383	66.9684	43.5913	43.517	26.6316	26.3693	15.8905	15.6088	7.8136	7.67435					36.6199	0.389043	1.07898	1.29022	1.34283	0.991882					37.1801	8.7605	8.88788	3.90711	3.86111	1.58435	1.5777	0.34485	0.306493
	35.58	74.0311	77.549	43.0441	42.6523	23.1924	22.6598	11.8668	11.5485	5.91809	5.80136					35.48	66.2297	67.0294	43.6788	43.587	26.6996	26.4165	15.939	15.6357	7.82141	7.68868					36.72	0.389038	1.07898	1.28241	1.34283	0.982483					37.28	8.79407	8.91118	3.92896	3.87269	1.5968	1.58403	0.353394	0.309483
	35.68	74.1359	77.668	43.1144	42.7438	23.2128	22.7111	11.8934	11.5757	5.93299	5.81578					35.58	66.2946	67.0899	43.7358	43.6568	26.7449	26.4636	15.9585	15.6626	7.84485	7.70299					36.8199	0.389038	1.08679	1.28241	1.34283	0.982483					37.3801	8.81518	8.93447	3.94225	3.88428	1.59448	1.59035	0.365112	0.312472
	35.78	74.2648	77.7864	43.223	42.8352	23.2792	22.7623	11.9286	11.6029	5.94788	5.83018					35.68	66.3469	67.1501	43.7944	43.7263	26.7957	26.5106	15.9843	15.6895	7.86438	7.71728					36.92	0.378906	1.07666	1.28241	1.3327	0.980164					37.48	8.83936	8.95771	3.94849	3.89585	1.58508	1.59666	0.351807	0.315461
	35.88	74.3749	77.904	43.3051	42.9264	23.3206	22.8136	11.9504	11.6301	5.9447	5.84458					35.78	66.4235	67.2099	43.8413	43.7958	26.8347	26.5576	16.0038	15.7164	7.87219	7.73158					37.02	0.396847	1.0946	1.284	1.33892	0.986385					37.58	8.85425	8.98093	3.95862	3.90741	1.60229	1.60297	0.361206	0.318448
	35.98	74.5272	78.0211	43.4113	43.0175	23.3776	22.8647	11.9879	11.6572	5.97046	5.85898					35.88	66.4844	67.2694	43.9233	43.865	26.8738	26.6045	16.035	15.7432	7.89172	7.74586					37.1199	0.386724	1.08679	1.29022	1.33112	0.990295					37.6801	8.86438	9.00413	3.96802	3.91896	1.59998	1.60928	0.35498	0.321436
	36.08	74.6515	78.1374	43.5043	43.1085	23.4299	22.9158	12.009	11.6844	5.98767	5.87337					35.98	66.5735	67.3285	43.9937	43.9342	26.9246	26.6514	16.0663	15.77	7.90344	7.76013					37.22	0.365607	1.07508	1.28241	1.33112	0.978583					37.78	8.88623	9.02729	3.98523	3.93051	1.6062	1.61558	0.365112	0.324422
	36.18	74.7921	78.2531	43.6043	43.1993	23.4784	22.9669	12.0497	11.7115	6.01819	5.88777					36.08	66.6539	67.3872	44.0428	44.0031	26.9636	26.6982	16.0858	15.7968	7.90186	7.77439					37.3199	0.373413	1.08289	1.27069	1.33112	0.990295					37.8801	8.89795	9.05044	3.99768	3.94205	1.61084	1.62188	0.359619	0.327406
	36.28	74.9006	78.3682	43.7003	43.29	23.5573	23.018	12.0895	11.7386	6.04468	5.90214					36.18	66.7438	67.4456	44.1202	44.0718	27.0121	26.7449	16.1226	15.8235	7.92065	7.78864					37.42	0.365601	1.07507	1.27069	1.3233	0.982483					37.98	8.9386	9.07354	3.99768	3.95358	1.63123	1.62817	0.363525	0.330391
	36.38	75.021	78.4826	43.7839	43.3805	23.5901	23.069	12.0927	11.7657	6.05408	5.91651					36.28	66.8141	67.5036	44.1812	44.1404	27.0535	26.7915	16.1467	15.8502	7.92456	7.80288					37.52	0.367926	1.07739	1.27069	1.31391	0.971502					38.08	8.9425	9.09662	4.00708	3.96509	1.61792	1.63446	0.361206	0.333373
	36.48	75.146	78.5964	43.8715	43.4709	23.6581	23.1199	12.1379	11.7928	6.09155	5.93089					36.38	66.8727	67.5613	44.2515	44.2088	27.0948	26.8381	16.1639	15.8769	7.9425	7.81711					37.6199	0.375727	1.08679	1.27301	1.33112	0.982483					38.1801	8.95813	9.11967	4.01648	3.97661	1.62341	1.64074	0.364381	0.336357
	36.58	75.2452	78.7095	43.9871	43.5612	23.6917	23.1708	12.1731	11.8198	6.09705	5.94525					36.48	66.9414	67.6186	44.3085	44.2771	27.1495	26.8847	16.1952	15.9036	7.95105	7.83133					37.72	0.361699	1.07898	1.28241	1.32331	0.974675					38.28	8.98938	9.14269	4.0321	3.98811	1.64526	1.64702	0.372925	0.339337
	36.68	75.3647	78.822	44.0675	43.6513	23.733	23.2217	12.1832	11.8469	6.11658	5.95961					36.58	67.0133	67.6755	44.3663	44.3451	27.2214	26.9311	16.2264	15.9303	7.96362	7.84553					37.8199	0.357796	1.06726	1.2746	1.31158	0.962959					38.3801	9.00658	9.16569	4.05395	3.99961	1.63977	1.6533	0.355713	0.342317
	36.78	75.4702	78.9339	44.1527	43.7413	23.8065	23.2726	12.2177	11.8739	6.11584	5.97396					36.68	67.082	67.7321	44.4429	44.413	27.2605	26.9775	16.2538	15.9569	7.98547	7.85973					37.92	0.357788	1.07507	1.27069	1.3233	0.962952					38.48	9.02063	9.18865	4.06177	4.01109	1.63354	1.65957	0.361206	0.345297
	36.88	75.5913	79.045	44.2433	43.8311	23.8596	23.3234	12.245	11.9009	6.13062	5.98831					36.78	67.1696	67.7884	44.4897	44.4808	27.3113	27.0239	16.285	15.9835	7.98157	7.87392					38.02	0.357795	1.06335	1.27069	1.31159	0.94892					38.58	9.04956	9.21158	4.06958	4.02256	1.64294	1.66583	0.36438	0.348275
	36.98	75.7319	79.1556	44.337	43.9209	23.9072	23.3741	12.2809	11.9279	6.15406	6.00266					36.88	67.2493	67.8443	44.5734	44.5484	27.3597	27.0701	16.3257	16.0101	8.00269	7.88809					38.1199	0.359374	1.07666	1.25897	1.31317	0.95282					38.6801	9.07141	9.23449	4.08911	4.03403	1.64685	1.67209	0.365111	0.351254
	37.08	75.8624	79.2656	44.4434	44.0104	23.9862	23.4248	12.3192	11.9549	6.17834	6.01699					36.98	67.3219	67.8999	44.6538	44.6158	27.4128	27.1163	16.3577	16.0366	8.02686	7.90226					38.22	0.367915	1.0852	1.27228	1.33343	0.966853					38.78	9.10107	9.25736	4.09924	4.04549	1.6554	1.67835	0.361938	0.35423
	37.18	75.9858	79.3748	44.5456	44.0999	24.0393	23.4755	12.3528	11.9819	6.18139	6.03133					37.08	67.386	67.9551	44.7046	44.683	27.4691	27.1625	16.3866	16.0631	8.04407	7.91641					38.3199	0.381225	1.08679	1.28082	1.33502	0.959044					38.8801	9.12218	9.28021	4.12035	4.05694	1.6554	1.68461	0.372925	0.357205
	37.28	76.1053	79.4835	44.616	44.1891	24.0917	23.5261	12.3746	12.0089	6.17517	6.04565					37.18	67.4492	68.01	44.7405	44.7501	27.5206	27.2085	16.4085	16.0896	8.05811	7.93056					38.42	0.381226	1.0946	1.28241	1.34283	0.959045					38.98	9.14172	9.30302	4.12817	4.06838	1.66089	1.69086	0.351807	0.360181
	37.38	76.2303	79.5915	44.7222	44.2782	24.1588	23.5767	12.3981	12.0358	6.19543	6.05996					37.28	67.5211	68.0646	44.8179	44.817	27.573	27.2546	16.4413	16.1161	8.07922	7.9447					38.52	0.392211	1.09619	1.29413	1.34442	0.97235					39.08	9.16907	9.32579	4.1571	4.07981	1.68433	1.6971	0.372192	0.363154
	37.48	76.353	79.699	44.8113	44.3673	24.1995	23.6273	12.4215	12.0628	6.20643	6.07428					37.38	67.5859	68.1188	44.853	44.8837	27.6042	27.3005	16.4468	16.1426	8.08472	7.95882					38.6199	0.391361	1.0907	1.2973	1.34833	0.965271					39.1801	9.19873	9.34855	4.16016	4.09124	1.69604	1.70334	0.373658	0.366128
	37.58	76.5046	79.8057	44.916	44.4561	24.2502	23.6778	12.4598	12.0897	6.21741	6.08859					37.48	67.6305	68.1727	44.9116	44.9503	27.6707	27.3464	16.453	16.169	8.09094	7.97293					38.72	0.385132	1.0907	1.30585	1.33893	0.959045					39.28	9.21362	9.37127	4.18677	4.10265	1.70386	1.70958	0.380737	0.369099
	37.68	76.5936	79.9118	44.9871	44.5449	24.2893	23.7282	12.4716	12.1166	6.23768	6.1029					37.58	67.7102	68.2263	44.9913	45.0167	27.7332	27.3922	16.5054	16.1954	8.11438	7.98703					38.8199	0.39063	1.0946	1.30585	1.33344	0.95905					39.3801	9.24096	9.39397	4.19616	4.11406	1.71326	1.71581	0.372192	0.372069
	37.78	76.7218	80.0174	45.0746	44.6334	24.3511	23.7787	12.5223	12.1435	6.25488	6.11719					37.68	67.7844	68.2795	45.0405	45.0829	27.7605	27.438	16.535	16.2218	8.11048	8.00112					38.92	0.395264	1.0946	1.30975	1.35065	0.959045					39.48	9.26672	9.41663	4.20398	4.12545	1.7179	1.72203	0.384644	0.37504
	37.88	76.8514	80.1223	45.1652	44.7219	24.3893	23.8291	12.5387	12.1704	6.24622	6.13148					37.78	67.8453	68.3324	45.0819	45.149	27.7917	27.4837	16.5491	16.2481	8.12219	8.01521					39.02	0.396851	1.09229	1.31207	1.35065	0.959045					39.58	9.27454	9.43925	4.21021	4.13684	1.70935	1.72825	0.375244	0.378009
	37.98	76.9819	80.2266	45.255	44.8102	24.4416	23.8794	12.5833	12.1972	6.2705	6.14577					37.88	67.9156	68.385	45.1499	45.2149	27.8425	27.5293	16.5741	16.2745	8.13232	8.02928					39.1199	0.387457	1.08521	1.32928	1.35297	0.959045					39.6801	9.31982	9.46186	4.22815	4.14822	1.7218	1.73447	0.39636	0.380978
	38.08	77.0702	80.3302	45.3425	44.8983	24.5002	23.9297	12.5895	12.2241	6.27673	6.16005					37.98	67.9711	68.4372	45.2264	45.2807	27.88	27.5749	16.6116	16.3008	8.14795	8.04335					39.22	0.394526	1.09228	1.31989	1.35772	0.956721					39.78	9.34485	9.48442	4.24146	4.15959	1.72888	1.74069	0.397949	0.383945
	38.18	77.2179	80.4332	45.4418	44.9864	24.5604	23.9799	12.6216	12.2509	6.30566	6.17433					38.08	68.0485	68.4891	45.2749	45.3462	27.9089	27.6203	16.621	16.327	8.15112	8.05739					39.3199	0.396855	1.08521	1.33636	1.34906	0.949651					39.8801	9.35266	9.50696	4.24304	4.17095	1.7179	1.74689	0.396362	0.386911
	38.28	77.3335	80.5357	45.5066	45.0743	24.6025	24.0301	12.6598	12.2777	6.31653	6.1886					38.18	68.111	68.5407	45.3429	45.4116	27.9402	27.6658	16.6522	16.3533	8.17298	8.07143					39.42	0.389038	1.08679	1.31989	1.35065	0.951233					39.98	9.38623	9.52946	4.24377	4.1823	1.72961	1.7531	0.389282	0.389877
	38.38	77.4335	80.6375	45.6066	45.162	24.6487	24.0803	12.6926	12.3045	6.34705	6.20286					38.28	68.204	68.592	45.4523	45.4769	27.9926	27.7112	16.6718	16.3795	8.2019	8.08547					39.52	0.391356	1.08752	1.3316	1.36468	0.953551					40.08	9.39954	9.55193	4.25708	4.19364	1.73279	1.7593	0.400269	0.392841
	38.48	77.5226	80.7387	45.6824	45.2496	24.6995	24.1305	12.72	12.3313	6.35486	6.21713					38.38	68.2516	68.643	45.4897	45.542	28.03	27.7565	16.703	16.4057	8.21204	8.09948					39.6199	0.389039	1.08838	1.341	1.36078	0.962952					40.1801	9.44018	9.57438	4.27819	4.20498	1.74683	1.76549	0.400263	0.395806
	38.58	77.6515	80.8393	45.7933	45.337	24.7675	24.1805	12.7684	12.3581	6.37756	6.23138					38.48	68.3242	68.6936	45.5624	45.6069	28.073	27.8017	16.7421	16.4319	8.23157	8.1135					39.72	0.398437	1.09619	1.341	1.36395	0.964538					40.28	9.4519	9.59678	4.27893	4.2163	1.74292	1.77168	0.382324	0.398768
	38.68	77.7538	80.9392	45.8543	45.4244	24.8206	24.2306	12.7926	12.3849	6.39002	6.24563					38.58	68.3922	68.744	45.6304	45.6717	28.098	27.8469	16.7593	16.4581	8.23389	8.12749					39.8199	0.392948	1.08911	1.34259	1.35846	0.959049					40.3801	9.47534	9.61916	4.28992	4.22762	1.75464	1.77787	0.394043	0.401729
	38.78	77.8804	81.0386	45.9574	45.5116	24.9003	24.2806	12.8293	12.4116	6.39624	6.25987					38.68	68.4742	68.794	45.714	45.7363	28.1355	27.892	16.785	16.4842	8.23706	8.14148					39.92	0.404663	1.08289	1.34882	1.37018	0.965271					40.48	9.49561	9.6415	4.29382	4.23892	1.75464	1.78405	0.394775	0.40469
	38.88	77.9991	81.1374	46.048	45.5986	24.9729	24.3306	12.8606	12.4384	6.41736	6.2741					38.78	68.5438	68.8437	45.7921	45.8007	28.184	27.9371	16.8218	16.5103	8.2605	8.15546					40.02	0.395268	1.07507	1.35663	1.36237	0.952825					40.58	9.53076	9.66381	4.32971	4.25022	1.76636	1.79023	0.4104	0.40765
	38.98	78.1053	81.2356	46.1238	45.6855	25.0315	24.3805	12.8856	12.4651	6.42749	6.28834					38.88	68.5977	68.8932	45.8765	45.865	28.2198	27.9821	16.8593	16.5364	8.27844	8.16943					40.1199	0.400757	1.08679	1.34882	1.37408	0.957458					40.6801	9.55188	9.68609	4.3219	4.26151	1.76245	1.7964	0.405762	0.41061
	39.08	78.2382	81.3331	46.2104	45.7722	25.0791	24.4304	12.9293	12.4918	6.43298	6.30256					38.98	68.6719	68.9422	45.953	45.9292	28.2628	28.027	16.8834	16.5624	8.2948	8.18339					40.22	0.410888	1.08911	1.34882	1.37408	0.953551					40.78	9.59094	9.70833	4.33911	4.27279	1.76477	1.80257	0.411987	0.413567
	39.18	78.3702	81.43	46.2949	45.8589	25.1268	24.4802	12.9716	12.5185	6.4541	6.31679					39.08	68.7227	68.9911	45.9843	45.9931	28.3035	28.0719	16.9139	16.5885	8.30188	8.19733					40.3199	0.40857	1.08447	1.36285	1.37018	0.951234					40.8801	9.63941	9.73055	4.3501	4.28406	1.78516	1.80873	0.423706	0.416523
	39.28	78.4952	81.5264	46.3972	45.9453	25.1917	24.53	13.0035	12.5452	6.47595	6.331					39.18	68.7844	69.0395	46.0601	46.0569	28.3503	28.1167	16.9272	16.6145	8.32141	8.21127					40.42	0.410156	1.07666	1.36676	1.37177	0.964539					40.98	9.66125	9.75273	4.35938	4.29532	1.80383	1.81489	0.437744	0.41948
	39.38	78.603	81.6222	46.4926	46.0317	25.2675	24.5798	13.038	12.5718	6.48767	6.3452					39.28	68.8531	69.0877	46.1398	46.1205	28.4105	28.1614	16.9741	16.6405	8.34253	8.2252					40.52	0.40857	1.07507	1.36212	1.38031	0.962953					41.08	9.6925	9.77487	4.37817	4.30657	1.81323	1.82105	0.444824	0.422435
	39.48	78.7241	81.7174	46.5769	46.1179	25.3065	24.6295	13.0653	12.5985	6.48767	6.35941					39.38	68.9	69.1356	46.1874	46.184	28.4581	28.2061	17.01	16.6664	8.35889	8.23911					40.6199	0.420288	1.0813	1.37225	1.37408	0.970764					41.1801	9.72375	9.79699	4.38989	4.31781	1.81555	1.8272	0.433836	0.42539
	39.58	78.8616	81.812	46.644	46.2039	25.3619	24.6792	13.1035	12.6251	6.51343	6.37361					39.48	68.9703	69.1832	46.2609	46.2473	28.5011	28.2507	17.0428	16.6923	8.38	8.25303					40.72	0.408576	1.06336	1.37225	1.37018	0.959052					41.28	9.75269	9.81906	4.38989	4.32904	1.81091	1.83334	0.440918	0.428343
	39.68	78.9734	81.9059	46.7168	46.2899	25.4221	24.7288	13.1278	12.6517	6.53772	6.38781					39.58	69.0234	69.2305	46.3022	46.3105	28.5496	28.2953	17.0741	16.7182	8.39954	8.26692					40.8199	0.416382	1.06335	1.36835	1.37018	0.959045					41.3801	9.76514	9.84111	4.39148	4.34027	1.82104	1.83948	0.433105	0.431294
	39.78	79.0936	81.9994	46.8074	46.3756	25.4612	24.7784	13.1637	12.6784	6.5697	6.40199					39.68	69.1031	69.2775	46.353	46.3735	28.6003	28.3397	17.1053	16.7441	8.42297	8.2808					40.92	0.410889	1.06958	1.38007	1.36469	0.953552					41.48	9.80188	9.86312	4.40942	4.35148	1.84448	1.84562	0.443237	0.434247
	39.88	79.2124	82.0922	46.8628	46.4612	25.4893	24.828	13.1692	12.705	6.58374	6.41617					39.78	69.1243	69.3242	46.3921	46.4363	28.6394	28.3842	17.135	16.77	8.43079	8.29468					41.02	0.40857	1.06726	1.37457	1.37409	0.952821					41.58	9.8136	9.88509	4.42114	4.36268	1.84448	1.85175	0.437744	0.437197
	39.98	79.3335	82.1845	46.9519	46.5467	25.5471	24.8775	13.2004	12.7315	6.59546	6.43035					39.88	69.1829	69.3707	46.4523	46.499	28.6801	28.4285	17.1538	16.7958	8.44019	8.30854					41.1199	0.408569	1.06726	1.38007	1.37408	0.959045					41.6801	9.85888	9.90704	4.42578	4.37388	1.86401	1.85788	0.449457	0.440147
	40.08	79.4312	82.2761	47.0394	46.6321	25.576	24.9269	13.2372	12.7581	6.60254	6.44452					39.98	69.2344	69.4168	46.4937	46.5615	28.7214	28.4729	17.1718	16.8216	8.45581	8.3224					41.22	0.421874	1.06653	1.37775	1.37567	0.960631					41.78	9.88	9.92894	4.41882	4.38506	1.86401	1.864	0.44165	0.443095
	40.18	79.5327	82.3672	47.1097	46.7173	25.6151	24.9764	13.2614	12.7846	6.61657	6.45869					40.08	69.2734	69.4626	46.5546	46.6239	28.78	28.5171	17.203	16.8474	8.47375	8.33624					41.3199	0.420289	1.05554	1.38165	1.3819	0.959046					41.8801	9.90894	9.95083	4.43836	4.39624	1.87341	1.87012	0.44873	0.446042
	40.28	79.6678	82.4577	47.1714	46.8024	25.6549	25.0258	13.2848	12.8112	6.63611	6.47284					40.18	69.3219	69.5082	46.6147	46.6861	28.8324	28.5613	17.2202	16.8732	8.47608	8.35008					41.42	0.428101	1.07117	1.38007	1.40143	0.966858					41.98	9.92529	9.97266	4.46021	4.4074	1.87805	1.87623	0.444824	0.44899
	40.38	79.7937	82.5476	47.2894	46.8873	25.7284	25.0751	13.3403	12.8377	6.66504	6.48699					40.28	69.3547	69.5534	46.6671	46.7481	28.8644	28.6054	17.246	16.8989	8.47375	8.3639					41.52	0.430419	1.07349	1.38788	1.40375	0.969176					42.08	9.9386	9.99446	4.45081	4.41856	1.86401	1.88234	0.443237	0.451935
	40.48	79.9351	82.637	47.3855	46.9721	25.7721	25.1244	13.3645	12.8642	6.6814	6.50115					40.38	69.418	69.5984	46.7499	46.81	28.8995	28.6494	17.2819	16.9246	8.49951	8.37772					41.6199	0.432006	1.07349	1.40033	1.41705	0.980896					42.1801	9.96753	10.0162	4.47741	4.42971	1.875	1.88844	0.443234	0.454881
	40.58	80.0327	82.7257	47.4668	47.0567	25.83	25.1737	13.3918	12.8907	6.69629	6.51529					40.48	69.4648	69.6431	46.8022	46.8718	28.9324	28.6934	17.3046	16.9503	8.51282	8.39152					41.72	0.432007	1.07898	1.39728	1.41705	0.976257					42.28	9.98547	10.038	4.49146	4.44084	1.87024	1.89455	0.44873	0.457824
	40.68	80.1718	82.8139	47.5659	47.1412	25.8831	25.2229	13.4215	12.9172	6.71032	6.52943					40.58	69.536	69.6876	46.8741	46.9333	28.9926	28.7374	17.3452	16.976	8.54175	8.40531					41.8199	0.428108	1.06726	1.40973	1.40533	0.969185					42.3801	10.0128	10.0597	4.49927	4.45198	1.86243	1.90064	0.44165	0.460766
	40.78	80.296	82.9016	47.6534	47.2256	25.9221	25.2721	13.4442	12.9437	6.71655	6.54356					40.68	69.5836	69.7317	46.9452	46.9947	29.03	28.7812	17.3554	17.0016	8.53785	8.41909					41.92	0.428101	1.06726	1.39178	1.41083	0.962952					42.48	10.0323	10.0813	4.5094	4.46309	1.87573	1.90673	0.45105	0.463709
	40.88	80.4233	82.9887	47.7699	47.3098	26.0002	25.3212	13.4911	12.9701	6.75488	6.55768					40.78	69.6328	69.7756	47.0015	47.056	29.0629	28.825	17.371	17.0272	8.54407	8.43287					42.02	0.429687	1.07825	1.4035	1.40301	0.97235					42.58	10.0652	10.1029	4.52039	4.4742	1.87573	1.91282	0.464355	0.46665
	40.98	80.5194	83.0752	47.8542	47.3939	26.0572	25.3703	13.502	12.9965	6.77514	6.57181					40.88	69.7086	69.8192	47.0718	47.1171	29.1003	28.8688	17.396	17.0528	8.5636	8.44663					42.1199	0.447628	1.07507	1.40277	1.42096	0.978577					42.6801	10.0815	10.1245	4.53674	4.4853	1.88196	1.9189	0.471314	0.469591
	41.08	80.6405	83.1612	47.9425	47.4778	26.0979	25.4194	13.5168	13.023	6.78455	6.58592					40.98	69.7891	69.8625	47.1405	47.1781	29.1495	28.9125	17.4147	17.0784	8.57214	8.46039					42.22	0.439825	1.07349	1.40741	1.41779	0.982489					42.78	10.1027	10.1461	4.55164	4.49639	1.89136	1.92498	0.4823	0.47253
	41.18	80.7625	83.2466	48.0449	47.5616	26.1714	25.4684	13.5692	13.0494	6.81347	6.60004					41.08	69.8641	69.9056	47.2218	47.2389	29.2113	28.9561	17.4507	17.1039	8.60034	8.47413					42.3199	0.453852	1.08289	1.39569	1.42096	1.00591					42.8801	10.13	10.1676	4.56176	4.50747	1.90625	1.93105	0.499512	0.475467
	41.28	80.8843	83.3314	48.1472	47.6453	26.2346	25.5173	13.5934	13.0758	6.83923	6.61414					41.18	69.9547	69.9483	47.3022	47.2995	29.2644	28.9996	17.4749	17.1295	8.62219	8.48786					42.42	0.439819	1.07507	1.40582	1.41315	1.00983					42.98	10.1417	10.1891	4.56958	4.51854	1.89526	1.93711	0.495605	0.478405
	41.38	80.9905	83.4157	48.2433	47.7288	26.2588	25.5663	13.6184	13.1022	6.84387	6.62823					41.28	70.0328	69.9908	47.3608	47.36	29.3035	29.0431	17.5038	17.155	8.64172	8.50158					42.52	0.439819	1.07275	1.39178	1.41315	1.00983					43.08	10.1597	10.2105	4.57813	4.5296	1.90149	1.94318	0.490845	0.481341
	41.48	81.114	83.4995	48.3246	47.8122	26.33	25.6152	13.6512	13.1285	6.85803	6.64233					41.38	70.0938	70.0331	47.4194	47.4203	29.3503	29.0866	17.5171	17.1804	8.64014	8.51529					42.6199	0.442138	1.07739	1.38947	1.41547	1.01215					43.1801	10.184	10.2319	4.61573	4.54065	1.91479	1.94923	0.511236	0.484278
	41.58	81.2241	83.5827	48.3956	47.8954	26.3792	25.664	13.6715	13.1549	6.8783	6.65642					41.48	70.1711	70.0751	47.4819	47.4805	29.4105	29.1299	17.5428	17.2059	8.67065	8.529					42.72	0.453118	1.08679	1.3902	1.43816	1.02313					43.28	10.2104	10.2533	4.63672	4.55169	1.92102	1.95529	0.525269	0.487211
	41.68	81.3163	83.6653	48.4675	47.9785	26.4416	25.7128	13.6926	13.1812	6.88061	6.67051					41.58	70.2422	70.1168	47.5507	47.5405	29.4503	29.1732	17.5725	17.2313	8.68469	8.54269					42.8199	0.459347	1.08679	1.3996	1.44208	1.04107					43.3801	10.2199	10.2746	4.6438	4.56273	1.91248	1.96133	0.511963	0.490144
	41.78	81.4178	83.7474	48.5535	48.0614	26.4807	25.7616	13.72	13.2076	6.89233	6.68458					41.68	70.3141	70.1582	47.6124	47.6004	29.4832	29.2165	17.5991	17.2567	8.70422	8.55637					42.92	0.455444	1.07507	1.41132	1.42096	1.02777					43.48	10.2394	10.2959	4.6665	4.57375	1.93201	1.96738	0.530762	0.493078
	41.88	81.5359	83.829	48.6277	48.1442	26.5409	25.8103	13.7528	13.2339	6.90881	6.69865					41.78	70.4016	70.1994	47.671	47.6601	29.5433	29.2597	17.6343	17.2821	8.73315	8.57004					43.02	0.455444	1.07507	1.39728	1.42096	1.02936					43.58	10.2628	10.3172	4.67114	4.58475	1.92651	1.97342	0.533081	0.496009
	41.98	81.6249	83.91	48.6941	48.2269	26.594	25.859	13.7731	13.2601	6.93689	6.71272					41.88	70.4625	70.2404	47.7319	47.7197	29.5847	29.3028	17.6444	17.3074	8.73389	8.5837					43.1199	0.467163	1.07275	1.38788	1.42877	1.02936					43.6801	10.2917	10.3384	4.69067	4.59576	1.93591	1.97945	0.544794	0.49894
	42.08	81.7515	83.9905	48.7816	48.3094	26.6331	25.9076	13.8075	13.2864	6.9541	6.72678					41.98	70.5195	70.281	47.7928	47.7791	29.6222	29.3459	17.6647	17.3327	8.74951	8.59736					43.22	0.467163	1.06335	1.39569	1.42877	1.02936					43.78	10.3019	10.3596	4.69849	4.60675	1.93823	1.98548	0.540894	0.501869
	42.18	81.8726	84.0704	48.8433	48.3919	26.6862	25.9562	13.8278	13.3127	6.96497	6.74084					42.08	70.5774	70.3215	47.8319	47.8384	29.6628	29.3889	17.6952	17.358	8.76282	8.61099					43.3199	0.467163	1.06958	1.3941	1.42877	1.02936					43.8801	10.3276	10.3807	4.71021	4.61774	1.95227	1.99151	0.552612	0.504798
	42.28	82.0031	84.1498	48.9277	48.4741	26.7401	26.0048	13.87	13.339	6.98535	6.75488					42.18	70.6438	70.3616	47.8976	47.8975	29.6996	29.4318	17.7124	17.3833	8.78003	8.62462					43.42	0.467163	1.06335	1.38556	1.42877	1.04108					43.98	10.3425	10.4018	4.72974	4.6287	1.95386	1.99753	0.560425	0.507726
	42.38	82.1116	84.2287	49.0245	48.5562	26.8018	26.0533	13.9114	13.3652	7.02515	6.76892					42.28	70.707	70.4015	47.9312	47.9564	29.7332	29.4747	17.7476	17.4086	8.80188	8.63825					43.52	0.4812	1.06567	1.37616	1.43109	1.0434					44.08	10.3621	10.4229	4.75085	4.63966	1.96716	2.00354	0.562012	0.510653
	42.48	82.214	84.3071	49.0925	48.6382	26.8674	26.1018	13.9426	13.3914	7.04004	6.78297					42.38	70.7516	70.4412	47.9897	48.0152	29.7839	29.5175	17.7655	17.4338	8.82141	8.65185					43.6199	0.4906	1.06726	1.37689	1.43109	1.0528					44.1801	10.3878	10.4439	4.77503	4.65062	1.97729	2.00955	0.566654	0.51358
	42.58	82.3062	84.3849	49.1746	48.72	26.9198	26.1502	13.9739	13.4176	7.05017	6.797					42.48	70.8164	70.4806	48.035	48.0739	29.8175	29.5603	17.7913	17.459	8.82922	8.66546					43.72	0.490601	1.06726	1.38397	1.42487	1.0528					44.28	10.4042	10.4649	4.79846	4.66156	1.98352	2.01556	0.582275	0.516504
	42.68	82.4116	84.4621	49.2387	48.8017	26.9745	26.1986	13.9817	13.4438	7.05799	6.81103					42.58	70.8727	70.5197	48.0734	48.1324	29.8425	29.603	17.8163	17.4842	8.84094	8.67905					43.8199	0.490601	1.06726	1.38165	1.43658	1.0528					44.3801	10.423	10.4859	4.81335	4.6725	2.00464	2.02156	0.585449	0.519427
	42.78	82.5327	84.5389	49.3409	48.8832	27.0205	26.2469	14.027	13.47	7.07751	6.82505					42.68	70.9508	70.5586	48.1304	48.1907	29.8816	29.6456	17.8436	17.5093	8.86047	8.69262					43.92	0.492188	1.05713	1.38397	1.42645	1.04266					44.48	10.4308	10.5068	4.81018	4.68342	1.99524	2.02756	0.574463	0.522351
	42.88	82.6616	84.6152	49.4324	48.9646	27.0878	26.2953	14.077	13.4962	7.10645	6.83906					42.78	71.0227	70.5973	48.171	48.249	29.9301	29.6882	17.8843	17.5345	8.88391	8.7062					44.02	0.498409	1.07275	1.37384	1.43267	1.0606					44.58	10.462	10.5276	4.82898	4.69432	2.00232	2.03355	0.589355	0.525273
	42.98	82.7593	84.6909	49.5027	49.0458	27.1229	26.3435	14.0989	13.5223	7.10718	6.85308					42.88	71.0914	70.6357	48.2319	48.307	29.9519	29.7307	17.8967	17.5596	8.89172	8.71976					44.1199	0.496094	1.06335	1.38556	1.43268	1.05829					44.6801	10.4816	10.5485	4.82971	4.70523	2.02417	2.03954	0.59167	0.528195
	43.08	82.8726	84.7661	49.5847	49.1269	27.1783	26.3917	14.1301	13.5485	7.1134	6.86708					42.98	71.1328	70.6739	48.2749	48.3649	29.9832	29.7732	17.9061	17.5847	8.89172	8.73331					44.22	0.486694	1.06335	1.37457	1.43268	1.04889					44.78	10.4871	10.5693	4.83911	4.71612	2.01013	2.04552	0.589355	0.531115
	43.18	82.9843	84.8408	49.6652	49.2079	27.2307	26.4399	14.1497	13.5746	7.13221	6.88109					43.08	71.207	70.7118	48.328	48.4227	30.0284	29.8156	17.9397	17.6097	8.91748	8.74685					44.3199	0.494507	1.06567	1.36835	1.43036	1.04889					44.8801	10.505	10.59	4.85242	4.72701	2.02808	2.0515	0.586182	0.534033
	43.28	83.0718	84.915	49.7699	49.2887	27.2698	26.4881	14.1926	13.6007	7.15491	6.89508					43.18	71.2906	70.7495	48.3921	48.4803	30.073	29.8579	17.9725	17.6348	8.9425	8.76037					44.42	0.494507	1.07507	1.37775	1.42096	1.04889					44.98	10.5308	10.6107	4.86877	4.73787	2.0343	2.05747	0.601807	0.536953
	43.38	83.1632	84.9887	49.8363	49.3694	27.3206	26.5362	14.2083	13.6268	7.15796	6.90906					43.28	71.3508	70.787	48.439	48.5378	30.1003	29.9002	17.9858	17.6598	8.95813	8.7739					44.52	0.485112	1.06726	1.36676	1.41315	1.04889					45.08	10.5402	10.6314	4.86096	4.74873	2.02649	2.06344	0.590088	0.539869
	43.48	83.2843	85.0619	49.9167	49.45	27.3745	26.5842	14.2411	13.6529	7.17053	6.92305					43.38	71.4211	70.8242	48.5187	48.5951	30.1488	29.9424	18.0132	17.6848	8.97302	8.78741					44.6199	0.478882	1.07275	1.35272	1.41315	1.04889					45.1801	10.5597	10.652	4.87195	4.75959	2.02417	2.0694	0.593267	0.542787
	43.58	83.3866	85.1346	50.0066	49.5304	27.4049	26.6322	14.2731	13.679	7.1908	6.93703					43.48	71.4938	70.8612	48.564	48.6523	30.1824	29.9846	18.0295	17.7097	8.98547	8.80091					44.72	0.478882	1.06567	1.35272	1.41547	1.06061					45.28	10.5886	10.6726	4.88757	4.77043	2.04138	2.07536	0.612793	0.545702
	43.68	83.4874	85.2067	50.0558	49.6107	27.4417	26.6802	14.2786	13.705	7.18921	6.95101					43.58	71.5524	70.8979	48.632	48.7093	30.223	30.0266	18.064	17.7347	9.005	8.8144					44.8199	0.478882	1.07275	1.35272	1.42487	1.06061					45.3801	10.5933	10.6932	4.9016	4.78126	2.0437	2.08131	0.622925	0.548616
	43.78	83.621	85.2784	50.1433	49.6908	27.4775	26.7281	14.3098	13.7311	7.22437	6.96497					43.68	71.6227	70.9344	48.6968	48.7661	30.2957	30.0687	18.0858	17.7596	9.02453	8.82787					44.92	0.481201	1.06567	1.36053	1.41315	1.04962					45.48	10.5988	10.7137	4.90002	4.79208	2.0437	2.08726	0.601807	0.55153
	43.88	83.7358	85.3496	50.2253	49.7707	27.5198	26.776	14.3411	13.7571	7.23145	6.97893					43.78	71.6852	70.9707	48.7616	48.8229	30.3409	30.1107	18.1139	17.7845	9.05029	8.84135					45.02	0.492182	1.07507	1.35114	1.41314	1.04107					45.58	10.6222	10.7341	4.90393	4.80289	2.04211	2.09321	0.5979	0.554442
	43.98	83.8335	85.4203	50.2956	49.8506	27.5737	26.8239	14.3723	13.7831	7.24938	6.99289					43.88	71.7633	71.0067	48.8413	48.8794	30.3855	30.1526	18.1327	17.8094	9.0636	8.8548					45.1199	0.498413	1.08289	1.36053	1.42096	1.04108					45.6801	10.6417	10.7546	4.91724	4.81369	2.05151	2.09914	0.60498	0.557355
	44.08	83.9171	85.4905	50.3558	49.9303	27.6213	26.8717	14.3997	13.8091	7.2572	7.00684					43.98	71.8024	71.0426	48.8827	48.9359	30.4128	30.1944	18.1522	17.8342	9.07141	8.86826					45.22	0.498413	1.08289	1.37225	1.42096	1.0528					45.78	10.6613	10.7749	4.93677	4.82448	2.06323	2.10508	0.603394	0.560265
	44.18	84.0311	85.5601	50.4503	50.0099	27.6783	26.9195	14.4371	13.8351	7.28527	7.02079					44.08	71.8531	71.0782	48.939	48.9921	30.4714	30.2362	18.1772	17.859	9.09094	8.88169					45.3199	0.490605	1.07507	1.37225	1.41315	1.04499					45.8801	10.6691	10.7953	4.93994	4.83526	2.06091	2.11101	0.599487	0.563174
	44.28	84.1171	85.6294	50.5167	50.0893	27.7424	26.9672	14.4442	13.861	7.27832	7.03473					44.18	71.9235	71.1135	48.9897	49.0483	30.5222	30.2779	18.203	17.8838	9.11047	8.89512					45.42	0.498413	1.07666	1.37225	1.41705	1.04657					45.98	10.6808	10.8156	4.94067	4.84603	2.07495	2.11694	0.603394	0.566084
	44.38	84.2124	85.6981	50.573	50.1685	27.7721	27.0149	14.47	13.887	7.28687	7.04866					44.28	71.9758	71.1487	49.0499	49.1043	30.5629	30.3196	18.2241	17.9086	9.12537	8.90855					45.52	0.510128	1.08289	1.37152	1.43267	1.0606					46.08	10.712	10.8358	4.95239	4.85678	2.07495	2.12285	0.603394	0.568991
	44.48	84.3132	85.7663	50.6543	50.2477	27.8261	27.0625	14.4872	13.9129	7.29004	7.06259					44.38	72.0172	71.1836	49.103	49.1601	30.616	30.3612	18.2483	17.9334	9.13782	8.92195					45.6199	0.508546	1.07971	1.38239	1.44281	1.07074					46.1801	10.7199	10.856	4.95081	4.86754	2.07495	2.12877	0.593267	0.571899
	44.58	84.4061	85.8341	50.7449	50.3267	27.8729	27.1101	14.5114	13.9389	7.30957	7.07651					44.48	72.0703	71.2183	49.1874	49.2158	30.6613	30.4028	18.2717	17.9581	9.15186	8.93536					45.72	0.490611	1.06727	1.3902	1.42488	1.05281					46.28	10.7426	10.8762	4.9657	4.87827	2.09216	2.13468	0.612793	0.574804
	44.68	84.5054	85.9014	50.8269	50.4055	27.9049	27.1577	14.5325	13.9648	7.32752	7.09043					44.58	72.1305	71.2527	49.2593	49.2714	30.7214	30.4443	18.3007	17.9828	9.17297	8.94874					45.8199	0.488281	1.06726	1.38397	1.42645	1.05048					46.3801	10.7667	10.8963	4.97192	4.889	2.09839	2.14058	0.5979	0.577708
	44.78	84.6093	85.9682	50.9136	50.4842	27.9557	27.2052	14.5778	13.9907	7.34387	7.10434					44.68	72.1719	71.287	49.3101	49.3268	30.7605	30.4857	18.3319	18.0075	9.18469	8.96212					45.92	0.481201	1.06726	1.38397	1.43109	1.04108					46.48	10.7745	10.9164	4.9657	4.89972	2.1062	2.14649	0.595581	0.580614
	44.88	84.6929	86.0345	51.0027	50.5628	28.0198	27.2527	14.5927	14.0166	7.36035	7.11825					44.78	72.2203	71.321	49.3569	49.3821	30.78	30.5271	18.3319	18.0321	9.1925	8.97549					46.02	0.489867	1.06653	1.38397	1.42645	1.04266					46.58	10.7941	10.9364	4.98364	4.91042	2.10461	2.15238	0.595581	0.583516
	44.98	84.771	86.1004	51.0902	50.6412	28.062	27.3001	14.6083	14.0424	7.37598	7.13215					44.88	72.2766	71.3548	49.4366	49.4372	30.848	30.5684	18.3624	18.0568	9.22144	8.98885					46.1199	0.482792	1.05164	1.38556	1.42096	1.03717					46.6801	10.812	10.9564	4.99767	4.92112	2.12024	2.15827	0.603387	0.586419
	45.08	84.8608	86.1658	51.1761	50.7195	28.1096	27.3475	14.6324	14.0683	7.38843	7.14605					44.98	72.3219	71.3884	49.4897	49.4922	30.9011	30.6097	18.3944	18.0814	9.22217	9.0022					46.22	0.494507	1.06335	1.38788	1.42096	1.03717					46.78	10.8292	10.9764	4.99927	4.9318	2.1156	2.16416	0.582275	0.58932
	45.18	84.9679	86.2307	51.2394	50.7977	28.1432	27.3948	14.6536	14.0941	7.39783	7.15994					45.08	72.3688	71.4218	49.5343	49.547	30.9519	30.6509	18.4257	18.106	9.23157	9.01554					46.3199	0.494507	1.06335	1.38788	1.42096	1.04889					46.8801	10.8621	10.9963	5.01099	4.94248	2.12341	2.17004	0.593262	0.592219
	45.28	85.064	86.2951	51.3152	50.8757	28.2034	27.4421	14.6809	14.12	7.39941	7.17382					45.18	72.4118	71.455	49.5835	49.6017	30.9832	30.692	18.4374	18.1305	9.24329	9.02887					46.42	0.486694	1.05554	1.38788	1.41315	1.04889					46.98	10.8745	11.0162	5.03052	4.95314	2.12573	2.17592	0.593994	0.595119
	45.38	85.1476	86.3591	51.4144	50.9535	28.2534	27.4894	14.7216	14.1458	7.42126	7.1877					45.28	72.4742	71.488	49.6343	49.6562	31.0457	30.7331	18.4475	18.1551	9.255	9.04219					46.52	0.506221	1.07117	1.38007	1.42254	1.0567					47.08	10.8784	11.036	5.03674	4.96379	2.12256	2.18179	0.586182	0.598017
	45.48	85.2358	86.4227	51.4855	51.0313	28.2932	27.5366	14.7255	14.1716	7.42908	7.20158					45.38	72.5195	71.5207	49.7186	49.7106	31.0909	30.7741	18.4709	18.1796	9.25964	9.0555					46.6199	0.508549	1.06567	1.38788	1.42169	1.05121					47.1801	10.9073	11.0558	5.03674	4.97444	2.12964	2.18765	0.599487	0.600915
	45.58	85.3397	86.4857	51.5909	51.1088	28.3408	27.5838	14.7598	14.1974	7.43372	7.21545					45.48	72.5735	71.5532	49.7733	49.7649	31.1316	30.8151	18.5038	18.2041	9.27844	9.06881					46.72	0.517939	1.07507	1.39178	1.42486	1.07232					47.28	10.9386	11.0755	5.05396	4.98507	2.13513	2.19352	0.6073	0.603811
	45.68	85.4351	86.5484	51.6566	51.1863	28.383	27.6309	14.7708	14.2231	7.43847	7.22931					45.58	72.6204	71.5856	49.8077	49.819	31.1605	30.856	18.521	18.2285	9.28943	9.08209					46.8199	0.529663	1.07507	1.3941	1.43658	1.06061					47.3801	10.9597	11.0952	5.06726	4.99569	2.14294	2.19937	0.61438	0.606706
	45.78	85.535	86.6106	51.7136	51.2636	28.3893	27.678	14.7809	14.2489	7.4447	7.24317					45.68	72.6617	71.6177	49.8608	49.873	31.2136	30.8968	18.5444	18.253	9.30188	9.09537					46.92	0.529663	1.08679	1.4035	1.43658	1.05902					47.48	10.9816	11.1148	5.07739	5.0063	2.15698	2.20522	0.615112	0.609601
	45.88	85.6398	86.6723	51.8246	51.3407	28.4565	27.7251	14.813	14.2746	7.45642	7.25702					45.78	72.7242	71.6496	49.9194	49.9269	31.2316	30.9376	18.5741	18.2774	9.31201	9.10864					47.02	0.537476	1.08679	1.40118	1.43427	1.0528					47.58	11.0073	11.1344	5.09534	5.01689	2.16162	2.21107	0.617432	0.612494
	45.98	85.7632	86.7336	51.8878	51.4177	28.5338	27.7721	14.8333	14.3003	7.46973	7.27087					45.88	72.7844	71.6813	49.9835	49.9806	31.2816	30.9783	18.6053	18.3018	9.33081	9.1219					47.1199	0.525764	1.08289	1.3941	1.41315	1.04108					47.6801	11.0222	11.1539	5.09851	5.02749	2.17261	2.21691	0.619014	0.615388
	46.08	85.8781	86.7944	51.9636	51.4946	28.5901	27.8191	14.8645	14.3261	7.48767	7.28471					45.98	72.8281	71.7128	50.0327	50.0341	31.3285	31.019	18.6366	18.3262	9.34644	9.13516					47.22	0.531986	1.07972	1.39728	1.39594	1.03717					47.78	11.0323	11.1734	5.10864	5.03806	2.17261	2.22275	0.613525	0.618278
	46.18	85.9976	86.8547	52.0394	51.5713	28.6331	27.866	14.884	14.3518	7.49939	7.29855					46.08	72.8766	71.7442	50.0835	50.0876	31.366	31.0596	18.6678	18.3505	9.35657	9.14839					47.3199	0.541376	1.09851	1.3847	1.40533	1.06292					47.8801	11.0613	11.1929	5.12976	5.04863	2.20154	2.22858	0.620605	0.621168
	46.28	86.1249	86.9147	52.1339	51.6479	28.6917	27.9129	14.9098	14.3775	7.52747	7.31238					46.18	72.9297	71.7753	50.1405	50.1408	31.4034	31.1001	18.7014	18.3749	9.38232	9.16162					47.42	0.541382	1.09851	1.4035	1.40302	1.05438					47.98	11.0948	11.2123	5.13049	5.05919	2.21558	2.23441	0.628418	0.624059
	46.38	86.2241	86.9742	52.1964	51.7243	28.7424	27.9598	14.9215	14.4031	7.52673	7.3262					46.28	72.9703	71.8062	50.189	50.194	31.4441	31.1406	18.7053	18.3992	9.37451	9.17485					47.52	0.531256	1.08838	1.41522	1.38349	1.03718					48.08	11.1027	11.2317	5.12195	5.06973	2.20544	2.24023	0.613525	0.626947
	46.48	86.3163	87.0333	52.2722	51.8007	28.801	28.0066	14.9504	14.4288	7.54003	7.34002					46.38	73.0149	71.8369	50.2452	50.247	31.491	31.1811	18.7241	18.4235	9.39172	9.18806					47.6199	0.537472	1.09619	1.40509	1.38971	1.06061					48.1801	11.1339	11.251	5.14929	5.08027	2.22498	2.24604	0.632326	0.629836
	46.58	86.4194	87.0919	52.3425	51.8768	28.819	28.0533	14.9716	14.4544	7.54626	7.35384					46.48	73.0563	71.8674	50.2827	50.2999	31.5144	31.2214	18.7343	18.4477	9.39722	9.20126					47.72	0.557007	1.10242	1.41132	1.38812	1.05829					48.28	11.1652	11.2702	5.16333	5.09079	2.23901	2.25186	0.628418	0.632722
	46.68	86.521	87.1501	52.4128	51.9529	28.8674	28.1001	15.009	14.4801	7.5564	7.36765					46.58	73.1055	71.8977	50.3257	50.3526	31.5558	31.2617	18.7655	18.472	9.39404	9.21445					47.8199	0.557007	1.10242	1.41132	1.3819	1.04889					48.3801	11.1753	11.2895	5.17505	5.1013	2.24133	2.25766	0.626831	0.635607
	46.78	86.632	87.2079	52.4785	52.0287	28.9136	28.1467	15.0419	14.5057	7.56897	7.38145					46.68	73.161	71.9278	50.3741	50.4051	31.5902	31.302	18.7827	18.4962	9.41284	9.22763					47.92	0.549194	1.10632	1.41132	1.37408	1.04108					48.48	11.187	11.3086	5.16797	5.1118	2.24133	2.26347	0.623657	0.638493
	46.88	86.7147	87.2652	52.5574	52.1045	28.9651	28.1934	15.0543	14.5313	7.57983	7.39524					46.78	73.207	71.9578	50.4257	50.4576	31.6238	31.3422	18.8069	18.5204	9.42297	9.24081					48.02	0.560913	1.10632	1.40509	1.37408	1.04108					48.58	11.2136	11.3277	5.18677	5.12229	2.25464	2.26926	0.622925	0.641376
	46.98	86.8351	87.3222	52.6066	52.1801	29.0237	28.24	15.077	14.5569	7.58923	7.40904					46.88	73.2555	71.9875	50.4663	50.5099	31.655	31.3823	18.8163	18.5445	9.43469	9.25396					48.1199	0.567139	1.11414	1.41132	1.37408	1.0528					48.6801	11.2292	11.3468	5.20788	5.13277	2.25232	2.27506	0.628415	0.64426
	47.08	86.9233	87.3787	52.6652	52.2555	29.0729	28.2865	15.1028	14.5824	7.60876	7.42282					46.98	73.3125	72.017	50.5194	50.5621	31.7058	31.4224	18.8538	18.5687	9.44324	9.26712					48.22	0.560913	1.11414	1.41132	1.37408	1.03876					48.78	11.255	11.3659	5.21021	5.14324	2.2406	2.28084	0.634644	0.647141
	47.18	87.0249	87.4347	52.7449	52.3309	29.1213	28.3331	15.1246	14.608	7.62829	7.43661					47.08	73.3844	72.0464	50.5718	50.6141	31.7566	31.4625	18.8687	18.5928	9.45032	9.28026					48.3199	0.563238	1.11646	1.41913	1.36469	1.03168					48.8801	11.2925	11.3848	5.22974	5.1537	2.25537	2.28663	0.633057	0.650021
	47.28	87.0913	87.4904	52.823	52.406	29.1346	28.3795	15.1497	14.6335	7.6189	7.45038					47.18	73.4219	72.0756	50.6108	50.666	31.7839	31.5024	18.8827	18.6169	9.45814	9.29339					48.42	0.570313	1.12817	1.40973	1.37408	1.04108					48.98	11.312	11.4038	5.24146	5.16415	2.25464	2.2924	0.642456	0.652902
	47.38	87.1639	87.5456	52.9011	52.4811	29.1627	28.426	15.1809	14.6591	7.63611	7.46415					47.28	73.4797	72.1045	50.6788	50.7178	31.823	31.5423	18.9155	18.641	9.49097	9.30652					48.52	0.560914	1.13525	1.43085	1.37177	1.03876					49.08	11.3269	11.4226	5.22815	5.17458	2.25073	2.29818	0.621338	0.655781
	47.48	87.2437	87.6005	52.9816	52.556	29.2174	28.4724	15.2012	14.6846	7.63611	7.47792					47.38	73.5524	72.1333	50.7515	50.7694	31.8738	31.5822	18.9452	18.665	9.49487	9.31963					48.6199	0.57105	1.12817	1.42853	1.36469	1.03009					49.1801	11.3527	11.4415	5.22973	5.18501	2.25464	2.30394	0.616698	0.65866
	47.58	87.3452	87.6549	53.0668	52.6307	29.2557	28.5187	15.2216	14.7101	7.65564	7.49168					47.48	73.611	72.1619	50.8022	50.8209	31.9128	31.622	18.9843	18.689	9.51282	9.33274					48.72	0.568727	1.12586	1.42926	1.36237	1.02155					49.28	11.3816	11.4603	5.24695	5.19542	2.26404	2.30971	0.620605	0.661536
	47.68	87.4312	87.7089	53.1316	52.7054	29.2893	28.565	15.2301	14.7356	7.66736	7.50544					47.58	73.6555	72.1904	50.853	50.8722	31.9441	31.6617	19.0061	18.713	9.52454	9.34583					48.8199	0.568726	1.12744	1.42694	1.36237	1.02155					49.3801	11.394	11.479	5.26879	5.20582	2.26477	2.31546	0.622925	0.664412
	47.78	87.521	87.7626	53.2136	52.7798	29.3229	28.6113	15.2668	14.7611	7.67517	7.51918					47.68	73.7008	72.2186	50.8999	50.9234	31.9769	31.7014	19.0116	18.737	9.52296	9.35891					48.92	0.566406	1.14148	1.42694	1.37408	1.02155					49.48	11.4113	11.4977	5.27271	5.21621	2.26636	2.32122	0.617432	0.667288
	47.88	87.6014	87.8157	53.3035	52.8541	29.3674	28.6575	15.2981	14.7865	7.6947	7.53292					47.78	73.7617	72.2467	50.9608	50.9745	32.0112	31.741	19.0413	18.761	9.53857	9.37198					49.02	0.562504	1.13367	1.43866	1.36786	1.01532					49.58	11.4246	11.5163	5.26257	5.22658	2.25623	2.32696	0.611206	0.670161
	47.98	87.6905	87.8686	53.3832	52.9283	29.4104	28.7037	15.313	14.812	7.71813	7.54667					47.88	73.8141	72.2745	51.0093	51.0255	32.0417	31.7806	19.0741	18.7849	9.55969	9.38505					49.1199	0.568722	1.14697	1.43243	1.37408	1.02155					49.6801	11.4425	11.5349	5.28051	5.23696	2.27417	2.3327	0.62292	0.673035
	48.08	87.7632	87.921	53.4636	53.0024	29.469	28.7498	15.3411	14.8374	7.72595	7.5604					47.98	73.8399	72.3022	51.0389	51.0763	32.0597	31.8201	19.1014	18.8088	9.55347	9.3981					49.22	0.568726	1.1532	1.45038	1.37408	1.02155					49.78	11.4659	11.5534	5.27502	5.24731	2.26636	2.33844	0.615112	0.675907
	48.18	87.853	87.973	53.5535	53.0763	29.5315	28.7959	15.3723	14.8628	7.73925	7.57413					48.08	73.8821	72.3298	51.0812	51.127	32.1019	31.8595	19.1265	18.8327	9.55347	9.41115					49.3199	0.557014	1.14148	1.45819	1.36237	1.00983					49.8801	11.4823	11.5719	5.29846	5.25766	2.2749	2.34417	0.622925	0.678778
	48.28	87.9132	88.0246	53.6222	53.1501	29.5721	28.842	15.3903	14.8882	7.73767	7.58785					48.18	73.9297	72.3571	51.1304	51.1775	32.1511	31.8989	19.1444	18.8566	9.56983	9.42418					49.42	0.557007	1.14148	1.44647	1.37018	1.00751					49.98	11.5128	11.5903	5.31177	5.26799	2.28589	2.3499	0.622925	0.681649
	48.38	88.0132	88.0758	53.7019	53.2237	29.6096	28.888	15.4075	14.9136	7.7572	7.60156					48.28	73.9758	72.3842	51.1812	51.2279	32.1847	31.9382	19.1639	18.8804	9.58313	9.43721					49.52	0.549199	1.13367	1.44647	1.36237	0.9903					50.08	11.53	11.6087	5.31726	5.27831	2.28516	2.35562	0.620605	0.684518
	48.48	88.1093	88.1267	53.7784	53.2972	29.6666	28.934	15.4426	14.939	7.76575	7.61527					48.38	74.0328	72.4112	51.2437	51.2782	32.2332	31.9775	19.1858	18.9042	9.60266	9.45022					49.6199	0.554688	1.14771	1.43866	1.36237	0.988708					50.1801	11.5284	11.6271	5.32739	5.28862	2.2937	2.36134	0.622924	0.687387
	48.58	88.203	88.1771	53.8363	53.3705	29.7096	28.9799	15.4817	14.9643	7.77283	7.62898					48.48	74.0836	72.4381	51.271	51.3283	32.2683	32.0167	19.203	18.928	9.60107	9.46323					49.72	0.545288	1.15479	1.43866	1.36237	0.982483					50.28	11.5519	11.6453	5.33752	5.29892	2.30383	2.36705	0.63147	0.690254
	48.68	88.3022	88.2272	53.905	53.4438	29.758	29.0258	15.5012	14.9897	7.79626	7.64268					48.58	74.1516	72.4647	51.3507	51.3783	32.3223	32.0559	19.2319	18.9518	9.61987	9.47622					49.8199	0.557007	1.14539	1.43866	1.36237	0.991882					50.3801	11.5714	11.6636	5.35864	5.30921	2.31323	2.37275	0.630737	0.693119
	48.78	88.3882	88.2769	53.9636	53.5168	29.7909	29.0717	15.5208	15.015	7.80408	7.65637					48.68	74.2125	72.4912	51.3944	51.4282	32.3621	32.095	19.2476	18.9756	9.64331	9.48921					49.92	0.546021	1.14612	1.43866	1.35297	0.980896					50.48	11.5792	11.6817	5.36804	5.31949	2.32263	2.37846	0.640137	0.695986
	48.88	88.507	88.3262	54.0511	53.5897	29.8573	29.1175	15.5481	15.0403	7.81506	7.67006					48.78	74.2422	72.5174	51.4507	51.478	32.405	32.134	19.2655	18.9993	9.65576	9.50219					50.02	0.549189	1.16492	1.42926	1.36236	0.998102					50.58	11.5988	11.6998	5.36877	5.32975	2.31555	2.38415	0.650269	0.69885
	48.98	88.6163	88.3751	54.1144	53.6625	29.9104	29.1632	15.5676	15.0656	7.84705	7.68375					48.88	74.2969	72.5436	51.5093	51.5276	32.4503	32.173	19.2913	19.023	9.6792	9.51515					50.1199	0.549194	1.17664	1.43866	1.36237	0.998108					50.6801	11.6238	11.7179	5.38757	5.34001	2.33435	2.38984	0.645631	0.701714
	49.08	88.714	88.4236	54.184	53.7351	29.9534	29.2089	15.6005	15.0909	7.85095	7.69742					48.98	74.3414	72.5695	51.5718	51.5771	32.4832	32.212	19.3163	19.0467	9.6925	9.52811					50.22	0.549194	1.17664	1.43866	1.36237	0.998108					50.78	11.6534	11.7359	5.40161	5.35024	2.34839	2.39553	0.648682	0.704576
	49.18	88.8062	88.4718	54.2566	53.8077	30.012	29.2546	15.6223	15.1162	7.87048	7.7111					49.08	74.3805	72.5953	51.6108	51.6264	32.5011	32.2508	19.3358	19.0703	9.70032	9.54106					50.3199	0.549194	1.17664	1.43866	1.36237	1.00983					50.8801	11.6675	11.7539	5.40393	5.36048	2.35071	2.40121	0.640869	0.707437
	49.28	88.8983	88.5196	54.3152	53.88	30.0682	29.3003	15.6536	15.1415	7.89001	7.72476					49.18	74.4407	72.6209	51.6905	51.6756	32.559	32.2896	19.3632	19.094	9.72924	9.55399					50.42	0.549194	1.16882	1.43707	1.35455	1.00201					50.98	11.6925	11.7718	5.42505	5.37069	2.36401	2.40689	0.650269	0.710299
	49.38	89.0116	88.5671	54.3917	53.9522	30.0908	29.3459	15.691	15.1667	7.91577	7.73842					49.28	74.4782	72.6464	51.7397	51.7247	32.5886	32.3284	19.3632	19.1176	9.72534	9.56692					50.52	0.549194	1.1665	1.43475	1.35455	1.00043					51.08	11.7074	11.7897	5.43835	5.3809	2.36719	2.41256	0.663574	0.713158
	49.48	89.0796	88.6141	54.4519	54.0243	30.1174	29.3914	15.7083	15.192	7.91577	7.75208					49.38	74.5406	72.6717	51.7928	51.7736	32.6394	32.3671	19.4022	19.1412	9.73389	9.57984					50.6199	0.549202	1.15552	1.43475	1.34283	0.982483					51.1801	11.7339	11.8075	5.46642	5.3911	2.38586	2.41822	0.662714	0.716017
	49.58	89.1835	88.6608	54.5222	54.0963	30.1682	29.4369	15.72	15.2172	7.93298	7.76573					49.48	74.5836	72.6968	51.8413	51.8225	32.6707	32.4058	19.4139	19.1647	9.74329	9.59275					50.72	0.549194	1.16492	1.42303	1.35455	0.994202					51.28	11.7433	11.8252	5.4563	5.40128	2.39526	2.42388	0.658081	0.718874
	49.68	89.2905	88.7072	54.6058	54.1681	30.2213	29.4824	15.7473	15.2424	7.94629	7.77938					49.58	74.6305	72.7218	51.8937	51.8712	32.6957	32.4444	19.4257	19.1883	9.7417	9.60565					50.8199	0.546875	1.17664	1.42853	1.35223	0.994202					51.3801	11.7651	11.8429	5.4696	5.41145	2.39368	2.42954	0.663574	0.72173
	49.78	89.3835	88.7532	54.6918	54.2397	30.269	29.5279	15.788	15.2676	7.98535	7.79302					49.68	74.6813	72.7466	51.9546	51.9197	32.7332	32.4829	19.4436	19.2118	9.7511	9.61853					50.92	0.537476	1.17664	1.41913	1.34283	0.994202					51.48	11.7823	11.8606	5.48755	5.42161	2.40308	2.43519	0.661987	0.724587
	49.88	89.4819	88.7988	54.7761	54.3112	30.3323	29.5733	15.8036	15.2928	8.0072	7.80665					49.78	74.7102	72.7712	51.9819	51.9682	32.7644	32.5214	19.4624	19.2353	9.76208	9.63142					51.02	0.529668	1.16882	1.41754	1.33503	0.986394					51.58	11.7996	11.8781	5.49695	5.43176	2.41248	2.44083	0.679199	0.727441
	49.98	89.5757	88.8441	54.8386	54.3826	30.3752	29.6186	15.8254	15.3179	8.01111	7.82029					49.88	74.7375	72.7957	52.0327	52.0165	32.7917	32.5598	19.4858	19.2588	9.78235	9.64428					51.1199	0.541381	1.1759	1.4035	1.33661	0.987976					51.6801	11.8214	11.8957	5.51879	5.4419	2.42261	2.44647	0.681514	0.730296
	50.08	89.6678	88.889	54.8995	54.4539	30.3932	29.6639	15.8567	15.3431	8.03064	7.83391					49.98	74.7734	72.82	52.0819	52.0646	32.8315	32.5982	19.5139	19.2822	9.80029	9.65715					51.22	0.541378	1.18444	1.40509	1.34283	0.994198					51.78	11.8433	11.9131	5.52112	5.45202	2.41479	2.45211	0.676025	0.733148
	50.18	89.7499	88.9335	55.0011	54.525	30.4534	29.7092	15.8903	15.3682	8.0564	7.84753					50.08	74.8164	72.8442	52.1304	52.1127	32.8621	32.6365	19.535	19.3057	9.82141	9.67					51.3199	0.541382	1.18445	1.409	1.34283	1.00201					51.8801	11.8589	11.9306	5.53674	5.46214	2.44055	2.45774	0.679932	0.735999
	50.28	89.8351	88.9778	55.0847	54.5959	30.5002	29.7544	15.9137	15.3933	8.07751	7.86114					50.18	74.8531	72.8682	52.1733	52.1606	32.8816	32.6747	19.5663	19.3291	9.82373	9.68284					51.42	0.529663	1.17273	1.3996	1.33112	0.990295					51.98	11.8715	11.9479	5.54382	5.47224	2.43982	2.46336	0.680786	0.738851
	50.38	89.9116	89.0216	55.1628	54.6667	30.5393	29.7996	15.9192	15.4184	8.08533	7.87474					50.28	74.8844	72.892	52.2202	52.2084	32.9207	32.7129	19.5858	19.3525	9.84644	9.69567					51.52	0.537476	1.17273	1.38788	1.33112	0.990295					52.08	11.8956	11.9652	5.54382	5.48232	2.44604	2.46898	0.685425	0.7417
	50.48	90.0226	89.0652	55.2504	54.7374	30.5995	29.8447	15.9598	15.4435	8.12597	7.88835					50.38	74.9102	72.9157	52.2515	52.256	32.9418	32.7511	19.5842	19.3758	9.85266	9.70849					51.6199	0.537476	1.17273	1.38788	1.33112	1.00201					52.1801	11.923	11.9825	5.55005	5.4924	2.45386	2.47459	0.685425	0.74455
	50.58	90.1053	89.1083	55.3011	54.808	30.6643	29.8898	15.9739	15.4686	8.13062	7.90194					50.48	74.9602	72.9393	52.3195	52.3036	32.9926	32.7892	19.6108	19.3992	9.88159	9.72131					51.72	0.539794	1.18909	1.38629	1.33343	1.00433					52.28	11.9331	11.9997	5.56177	5.50247	2.45935	2.4802	0.695557	0.747397
	50.68	90.2163	89.1512	55.4089	54.8784	30.6955	29.9349	16.0051	15.4937	8.14782	7.91554					50.58	74.9875	72.9627	52.353	52.351	33.0339	32.8272	19.6366	19.4225	9.88782	9.73411					51.8199	0.546869	1.21338	1.38239	1.34283	1.01373					52.3801	11.9503	12.0168	5.56641	5.51252	2.46399	2.48581	0.681519	0.750243
	50.78	90.2632	89.1937	55.4464	54.9486	30.7213	29.9799	16.0208	15.5187	8.14941	7.92912					50.68	75.0367	72.9859	52.3921	52.3982	33.0847	32.8652	19.6499	19.4458	9.89795	9.7469					51.92	0.537476	1.2063	1.39178	1.34283	1.02155					52.48	11.9698	12.0339	5.58521	5.52256	2.46399	2.49141	0.689331	0.75309
	50.88	90.3647	89.2359	55.5144	55.0187	30.7815	30.0249	16.052	15.5438	8.16736	7.9427					50.78	75.0758	73.009	52.4546	52.4454	33.1238	32.9031	19.6678	19.4691	9.91516	9.75968					52.02	0.55078	1.21497	1.39178	1.34442	1.02472					52.58	12.0011	12.051	5.60632	5.53259	2.48279	2.497	0.689331	0.755935
	50.98	90.4608	89.2777	55.5831	55.0887	30.8268	30.0698	16.0895	15.5688	8.1853	7.95628					50.88	75.1211	73.0319	52.4999	52.4924	33.1401	32.9409	19.6819	19.4923	9.92297	9.77246					52.1199	0.531986	1.20239	1.40277	1.34906	1.02545					52.6801	12.0206	12.0679	5.60242	5.54261	2.48511	2.50258	0.693237	0.75878
	51.08	90.5109	89.3192	55.6417	55.1586	30.8495	30.1147	16.0989	15.5938	8.1947	7.96985					50.98	75.1523	73.0547	52.5405	52.5393	33.1707	32.9788	19.703	19.5155	9.9425	9.78522					52.22	0.525757	1.22351	1.38788	1.35846	1.02545					52.78	12.0636	12.0848	5.62036	5.55261	2.49683	2.50817	0.687012	0.761622
	51.18	90.5913	89.3604	55.698	55.2283	30.8987	30.1596	16.1168	15.6188	8.21424	7.98342					51.08	75.1985	73.0774	52.6085	52.5861	33.2308	33.0165	19.7343	19.5388	9.96204	9.79798					52.3199	0.525757	1.22351	1.38788	1.35846	1.03717					52.8801	12.0847	12.1017	5.63208	5.56261	2.49524	2.51375	0.697144	0.764463
	51.28	90.7007	89.4012	55.7777	55.2978	30.9495	30.2044	16.1552	15.6438	8.24316	7.99697					51.18	75.2516	73.0998	52.6616	52.6327	33.2722	33.0542	19.7538	19.5619	9.98157	9.81072					52.42	0.520264	1.22583	1.38788	1.35297	1.03168					52.98	12.1027	12.1185	5.63989	5.57259	2.49609	2.51932	0.694824	0.767305
	51.38	90.8022	89.4418	55.8621	55.3672	30.9807	30.2492	16.1887	15.6687	8.25562	8.01052					51.28	75.2961	73.1222	52.7124	52.6793	33.3113	33.0919	19.7733	19.5851	9.99329	9.82346					52.52	0.529657	1.23291	1.38239	1.36236	1.04107					53.08	12.1222	12.1352	5.65942	5.58255	2.50464	2.52488	0.695557	0.770145
	51.48	90.8921	89.482	55.934	55.4365	31.0393	30.2939	16.2083	15.6937	8.26502	8.02408					51.38	75.3571	73.1444	52.7437	52.7257	33.348	33.1294	19.7905	19.6082	9.99878	9.83618					52.6199	0.527344	1.22583	1.39178	1.36237	1.04108					53.1801	12.1534	12.1519	5.66174	5.59251	2.51636	2.53045	0.704956	0.772985
	51.58	90.9507	89.5218	56.0089	55.5057	31.1041	30.3385	16.2457	15.7186	8.27905	8.03762					51.48	75.3844	73.1664	52.7749	52.772	33.3855	33.167	19.8085	19.6313	10.0167	9.8489					52.72	0.517944	1.23523	1.39178	1.36237	1.04108					53.28	12.1925	12.1686	5.67273	5.60245	2.52808	2.536	0.704956	0.775822
	51.68	91.0327	89.5614	56.0925	55.5747	31.1487	30.3832	16.2668	15.7436	8.29626	8.05116					51.58	75.4352	73.1883	52.8218	52.8181	33.4128	33.2044	19.8186	19.6545	10.0167	9.86161					52.8199	0.517944	1.23523	1.39178	1.36395	1.04889					53.3801	12.2065	12.1851	5.68287	5.61239	2.52808	2.54155	0.695557	0.778659
	51.78	91.1053	89.6007	56.155	55.6435	31.1995	30.4278	16.2919	15.7685	8.32361	8.06469					51.68	75.486	73.2101	52.8726	52.8641	33.4558	33.2418	19.8436	19.6775	10.0269	9.8743					52.92	0.517944	1.23291	1.3996	1.3725	1.04889					53.48	12.23	12.2016	5.70081	5.62231	2.53662	2.5471	0.711182	0.781496
	51.88	91.2218	89.6396	56.2332	55.7122	31.2417	30.4724	16.345	15.7934	8.34473	8.07821					51.78	75.5391	73.2317	52.9374	52.91	33.5011	33.2792	19.8694	19.7006	10.0503	9.88699					53.02	0.514038	1.22351	1.3996	1.3819	1.05121					53.58	12.2511	12.2181	5.69849	5.63221	2.53198	2.55264	0.70105	0.78433
	51.98	91.2944	89.6782	56.323	55.7809	31.2815	30.5169	16.3684	15.8182	8.36035	8.09174					51.88	75.5797	73.2532	52.9702	52.9558	33.5183	33.3165	19.8905	19.7236	10.0503	9.89967					53.1199	0.498413	1.23364	1.39728	1.39362	1.07233					53.6801	12.2784	12.2345	5.71802	5.64211	2.53748	2.55817	0.702642	0.787166
	52.08	91.3726	89.7165	56.405	55.8493	31.3229	30.5613	16.3997	15.8431	8.3783	8.10525					51.98	75.6031	73.2745	53.0109	53.0014	33.5629	33.3538	19.9116	19.7466	10.0613	9.91234					53.22	0.510132	1.22742	1.38788	1.39362	1.07233					53.78	12.3129	12.2508	5.73914	5.65199	2.54529	2.56371	0.710449	0.789998
	52.18	91.4718	89.7545	56.473	55.9176	31.3573	30.6058	16.4364	15.868	8.39551	8.11876					52.08	75.6617	73.2958	53.0718	53.047	33.6042	33.391	19.9335	19.7696	10.0831	9.925					53.3199	0.507813	1.22742	1.38788	1.39594	1.07233					53.8801	12.3214	12.2671	5.73986	5.66186	2.55542	2.56923	0.70105	0.79283
	52.28	91.5428	89.7922	56.5668	55.9858	31.4104	30.6502	16.4583	15.8928	8.41736	8.13226					52.18	75.7125	73.3168	53.1014	53.0923	33.6433	33.4281	19.9585	19.7925	10.0909	9.93765					53.42	0.498413	1.22742	1.38788	1.40533	1.07233					53.98	12.3448	12.2833	5.74927	5.67172	2.54761	2.57475	0.704956	0.795662
	52.38	91.6202	89.8296	56.6355	56.0538	31.4612	30.6945	16.4895	15.9176	8.42908	8.14576					52.28	75.7711	73.3377	53.1421	53.1376	33.6824	33.4652	19.9882	19.8155	10.1027	9.95029					53.52	0.498413	1.23523	1.3996	1.40533	1.08173					54.08	12.3706	12.2994	5.76099	5.68156	2.56396	2.58026	0.7229	0.798491
	52.48	91.7014	89.8667	56.7003	56.1217	31.4971	30.7388	16.527	15.9424	8.44544	8.15926					52.38	75.8219	73.3585	53.1874	53.1828	33.7394	33.5023	20.0217	19.8384	10.1222	9.96292					53.6199	0.496826	1.23291	1.3996	1.40692	1.08795					54.1801	12.3901	12.3155	5.7688	5.6914	2.56323	2.58577	0.720581	0.801322
	52.58	91.7905	89.9035	56.7839	56.1894	31.5471	30.7831	16.5559	15.9672	8.46423	8.17275					52.48	75.8493	73.3792	53.2296	53.2278	33.7605	33.5392	20.0429	19.8613	10.13	9.97554					53.72	0.478889	1.20399	1.3996	1.40143	1.07465					54.28	12.4073	12.3316	5.77661	5.70122	2.57104	2.59128	0.720581	0.804149
	52.68	91.8804	89.94	56.8425	56.2571	31.5979	30.8273	16.5872	15.992	8.48376	8.18623					52.58	75.8922	73.3997	53.2515	53.2728	33.7722	33.5762	20.0452	19.8842	10.1245	9.98815					53.8199	0.4812	1.21411	1.38629	1.40375	1.08246					54.3801	12.405	12.3475	5.77893	5.71103	2.56323	2.59677	0.724487	0.806976
	52.78	91.9562	89.9762	56.905	56.3245	31.6292	30.8715	16.5989	16.0168	8.49548	8.19971					52.68	75.9524	73.4201	53.3116	53.3175	33.8207	33.613	20.0718	19.907	10.1394	10.0008					53.92	0.480469	1.21411	1.3902	1.40533	1.08405					54.48	12.4308	12.3634	5.78833	5.72082	2.58276	2.60227	0.7323	0.809803
	52.88	92.0327	90.0121	56.9753	56.3918	31.6737	30.9157	16.6395	16.0416	8.50879	8.21318					52.78	75.9727	73.4403	53.3491	53.3622	33.8542	33.6499	20.0819	19.9298	10.1495	10.0134					54.02	0.471069	1.2196	1.39178	1.41315	1.09735					54.58	12.4714	12.3793	5.81726	5.7306	2.58594	2.60775	0.7323	0.812628
	52.98	92.1241	90.0477	57.0574	56.4591	31.7401	30.9598	16.6708	16.0663	8.52832	8.22665					52.88	76.0188	73.4605	53.4093	53.4068	33.8933	33.6866	20.1147	19.9526	10.1644	10.0259					54.1199	0.467164	1.21729	1.39178	1.41083	1.10126					54.6801	12.4738	12.3951	5.82739	5.74038	2.57727	2.61324	0.7323	0.815453
	53.08	92.2241	90.0831	57.1238	56.5261	31.7737	31.0038	16.7122	16.091	8.55017	8.24011					52.98	76.0774	73.4805	53.4624	53.4512	33.9324	33.7233	20.1444	19.9754	10.1847	10.0385					54.22	0.461675	1.21802	1.38947	1.41779	1.09418					54.78	12.4933	12.4108	5.83911	5.75013	2.58276	2.61871	0.7323	0.818276
	53.18	92.3202	90.1181	57.2003	56.593	31.819	31.0478	16.7262	16.1157	8.55481	8.25357					53.08	76.1071	73.5003	53.4937	53.4955	33.9636	33.76	20.1483	19.9982	10.1847	10.0511					54.3199	0.459352	1.21338	1.38239	1.42487	1.09418					54.8801	12.5245	12.4265	5.85864	5.75988	2.59448	2.62418	0.740112	0.821097
	53.28	92.4116	90.1528	57.266	56.6598	31.8713	31.0918	16.7708	16.1404	8.5658	8.26702					53.18	76.1578	73.52	53.535	53.5397	33.9949	33.7966	20.1757	20.0209	10.2081	10.0636					54.42	0.459351	1.2157	1.38007	1.42645	1.10358					54.98	12.5409	12.4421	5.85864	5.76961	2.59521	2.62965	0.750244	0.82392
	53.38	92.5116	90.1873	57.323	56.7264	31.9182	31.1358	16.7981	16.1651	8.58533	8.28046					53.28	76.1875	73.5396	53.5522	53.5838	34.0238	33.8331	20.1952	20.0436	10.2159	10.0762					54.52	0.457031	1.21338	1.38007	1.43268	1.10358					55.08	12.5613	12.4576	5.87976	5.77933	2.60547	2.63511	0.762817	0.826739
	53.48	92.5991	90.2215	57.3933	56.793	31.969	31.1796	16.8199	16.1898	8.59313	8.2939					53.38	76.2383	73.5591	53.6093	53.6277	34.0503	33.8696	20.2209	20.0663	10.2206	10.0887					54.6199	0.447632	1.20398	1.37775	1.43268	1.1059					55.1801	12.5831	12.4731	5.90161	5.78904	2.6062	2.64057	0.775267	0.82956
	53.58	92.6929	90.2554	57.4659	56.8593	31.9924	31.2235	16.8411	16.2145	8.59937	8.30734					53.48	76.293	73.5784	53.6499	53.6716	34.0925	33.9061	20.2538	20.089	10.2316	10.1012					54.72	0.447632	1.2157	1.36835	1.43268	1.12311					55.28	12.6003	12.4885	5.90942	5.79873	2.62341	2.64602	0.784668	0.832377
	53.68	92.7788	90.289	57.5417	56.9256	32.0588	31.2673	16.8762	16.2391	8.62439	8.32077					53.58	76.3219	73.5977	53.6812	53.7153	34.1121	33.9424	20.2655	20.1116	10.2433	10.1138					54.8199	0.447632	1.21411	1.36676	1.44049	1.12311					55.3801	12.6222	12.5038	5.92736	5.80842	2.62256	2.65146	0.801025	0.835194
	53.78	92.8882	90.3224	57.6121	56.9916	32.0979	31.3111	16.9075	16.2637	8.64392	8.33419					53.68	76.361	73.6168	53.7319	53.7588	34.1511	33.9787	20.285	20.1343	10.2566	10.1263					54.92	0.447632	1.2157	1.35272	1.44281	1.13483					55.48	12.6339	12.5191	5.94067	5.81808	2.63354	2.6569	0.814331	0.838012
	53.88	92.964	90.3555	57.6683	57.0576	32.1315	31.3548	16.9309	16.2883	8.64392	8.34761					53.78	76.3954	73.6357	53.782	53.8023	34.1801	34.015	20.314	20.1569	10.2644	10.1388					55.02	0.449218	1.21729	1.35272	1.44598	1.138					55.58	12.6652	12.5343	5.94617	5.82774	2.64526	2.66233	0.804932	0.840826
	53.98	93.0327	90.3883	57.6964	57.1234	32.1682	31.3985	16.9387	16.3129	8.6377	8.36102					53.88	76.4297	73.6546	53.8397	53.8457	34.2198	34.0512	20.342	20.1795	10.2831	10.1512					55.1199	0.447633	1.21338	1.36212	1.45221	1.14264					55.6801	12.6753	12.5495	5.9641	5.83738	2.63904	2.66776	0.814324	0.843642
	54.08	93.1108	90.4208	57.7722	57.1891	32.2268	31.4421	16.9598	16.3375	8.66736	8.37443					53.98	76.4821	73.6733	53.8804	53.8889	34.2605	34.0874	20.3655	20.202	10.3019	10.1637					55.22	0.446045	1.2157	1.37225	1.45221	1.15045					55.78	12.6808	12.5646	5.96021	5.84701	2.63354	2.67319	0.802612	0.846455
	54.18	93.1812	90.4531	57.8425	57.2546	32.2776	31.4857	16.9817	16.3621	8.67517	8.38784					54.08	76.5328	73.6919	53.9312	53.932	34.309	34.1235	20.4015	20.2246	10.3191	10.1762					55.3199	0.439819	1.20239	1.37225	1.45221	1.15045					55.8801	12.7003	12.5796	5.96252	5.85663	2.64526	2.6786	0.815918	0.849266
	54.28	93.2554	90.4851	57.8956	57.32	32.3143	31.5293	17.0129	16.3867	8.68689	8.40123					54.18	76.5602	73.7103	53.9585	53.975	34.3191	34.1596	20.4241	20.2471	10.312	10.1887					55.42	0.428101	1.19617	1.36993	1.44049	1.13873					55.98	12.7316	12.5946	5.97974	5.86623	2.64758	2.68402	0.814331	0.852079
	54.38	93.3351	90.5168	57.9847	57.3853	32.3807	31.5728	17.0536	16.4112	8.71582	8.41462					54.28	76.5813	73.7287	54.0015	54.0179	34.3558	34.1956	20.4335	20.2696	10.3214	10.2011					55.52	0.428101	1.20398	1.34882	1.44049	1.13873					56.08	12.7511	12.6095	5.99927	5.87582	2.64526	2.68942	0.812744	0.854889
	54.48	93.3843	90.5483	58.0535	57.4504	32.4221	31.6163	17.0621	16.4357	8.72046	8.42801					54.38	76.6133	73.7469	54.0718	54.0607	34.3855	34.2315	20.453	20.292	10.3409	10.2136					55.6199	0.439819	1.20398	1.36053	1.45221	1.13873					56.1801	12.78	12.6244	6.0282	5.8854	2.66248	2.69482	0.831544	0.857699
	54.58	93.4741	90.5795	58.1176	57.5154	32.4612	31.6597	17.0793	16.4603	8.72595	8.44139					54.48	76.6539	73.765	54.1171	54.1033	34.4308	34.2675	20.4647	20.3145	10.3589	10.226					55.72	0.428101	1.20166	1.36835	1.45221	1.15277					56.28	12.8074	12.6391	6.03284	5.89497	2.67029	2.70022	0.833862	0.860507
	54.68	93.5624	90.6105	58.1808	57.5803	32.5182	31.7031	17.1168	16.4848	8.76342	8.45477					54.58	76.6672	73.783	54.1687	54.1459	34.4652	34.3033	20.4858	20.3369	10.3676	10.2384					55.8199	0.428101	1.19226	1.36676	1.44049	1.15045					56.3801	12.8159	12.6539	6.05005	5.90452	2.6687	2.70561	0.845581	0.863314
	54.78	93.6499	90.6412	58.241	57.6449	32.5588	31.7465	17.1458	16.5093	8.77283	8.46813					54.68	76.7227	73.8009	54.2092	54.1883	34.5206	34.3391	20.5139	20.3593	10.3901	10.2508					55.92	0.428101	1.19226	1.36053	1.44049	1.15045					56.48	12.8511	12.6685	6.06409	5.91406	2.67334	2.711	0.833862	0.866121
	54.88	93.7124	90.6716	58.3019	57.7095	32.5885	31.7898	17.1708	16.5337	8.78613	8.4815					54.78	76.7516	73.8186	54.2476	54.2306	34.5323	34.3748	20.5311	20.3817	10.3995	10.2632					56.02	0.428101	1.19226	1.36053	1.44208	1.15045					56.58	12.8605	12.6831	6.05945	5.92358	2.66089	2.71638	0.824463	0.868926
	54.98	93.7905	90.7018	58.3894	57.774	32.6487	31.8331	17.2004	16.5582	8.80407	8.49486					54.88	76.7617	73.8363	54.3022	54.2728	34.5613	34.4105	20.5546	20.4041	10.4113	10.2756					56.1199	0.428101	1.19067	1.35272	1.4483	1.15045					56.6801	12.88	12.6976	6.06567	5.9331	2.67261	2.72175	0.829951	0.871731
	55.08	93.8726	90.7318	58.4652	57.8383	32.6799	31.8763	17.22	16.5826	8.8158	8.50821					54.98	76.7906	73.8538	54.3491	54.3148	34.5808	34.4462	20.5741	20.4264	10.423	10.288					56.22	0.428101	1.18445	1.3504	1.45062	1.15045					56.78	12.8917	12.712	6.06958	5.9426	2.65857	2.72712	0.833862	0.874534
	55.18	93.9835	90.7615	58.555	57.9024	32.7479	31.9195	17.2489	16.6071	8.84472	8.52157					55.08	76.8391	73.8712	54.4148	54.3568	34.6215	34.4817	20.5858	20.4487	10.4519	10.3004					56.3199	0.428101	1.18213	1.341	1.46002	1.15045					56.8801	12.9324	12.7264	6.0813	5.95209	2.67419	2.73248	0.851074	0.877336
	55.28	94.064	90.7909	58.6042	57.9664	32.801	31.9626	17.2708	16.6315	8.84705	8.53491					55.18	76.8665	73.8885	54.4546	54.3986	34.655	34.5172	20.6053	20.471	10.4644	10.3128					56.42	0.428101	1.18445	1.341	1.46002	1.15045					56.98	12.9448	12.7408	6.0946	5.96156	2.67651	2.73784	0.843994	0.880139
	55.38	94.1616	90.8201	58.6652	58.0303	32.8284	32.0057	17.302	16.6559	8.86658	8.54824					55.28	76.8945	73.9057	54.4741	54.4404	34.6644	34.5527	20.6147	20.4933	10.4698	10.3251					56.52	0.428101	1.18445	1.341	1.47174	1.15045					57.08	12.9683	12.755	6.09534	5.97102	2.67334	2.74319	0.836182	0.882938
	55.48	94.2343	90.8491	58.7058	58.0941	32.8713	32.0488	17.3239	16.6803	8.8689	8.56158					55.38	76.9313	73.9228	54.5038	54.482	34.7136	34.5881	20.6444	20.5156	10.491	10.3375					56.6199	0.425781	1.18445	1.34882	1.47174	1.16376					57.1801	12.9894	12.7692	6.11646	5.98047	2.66321	2.74854	0.849487	0.885739
	55.58	94.3022	90.8778	58.7761	58.1577	32.9104	32.0918	17.3411	16.7047	8.88611	8.5749					55.48	76.9625	73.9397	54.5601	54.5235	34.7527	34.6235	20.6757	20.5378	10.5034	10.3498					56.72	0.400762	1.17664	1.34882	1.46552	1.16218					57.28	13.0167	12.7833	6.12817	5.9899	2.67419	2.75388	0.843262	0.888537
	55.68	94.3843	90.9063	58.8464	58.2212	32.955	32.1348	17.3723	16.729	8.89783	8.58823					55.58	76.9875	73.9566	54.603	54.5648	34.7761	34.6588	20.7069	20.56	10.5011	10.3621					56.8199	0.408565	1.18286	1.341	1.47955	1.16998					57.3801	13.0284	12.7974	6.12269	5.99932	2.67651	2.75921	0.853394	0.891334
	55.78	94.4624	90.9345	58.9105	58.2845	32.9924	32.1777	17.3997	16.7534	8.91736	8.60154					55.68	77.025	73.9733	54.6421	54.6061	34.8152	34.6941	20.7382	20.5822	10.5183	10.3745					56.92	0.396851	1.18445	1.34882	1.47955	1.1723					57.48	13.0691	12.8114	6.13757	6.00873	2.68433	2.76455	0.862793	0.894131
	55.88	94.5444	90.9625	58.9753	58.3477	33.026	32.2206	17.4231	16.7777	8.93689	8.61485					55.78	77.0469	73.9899	54.6718	54.6473	34.8425	34.7293	20.7366	20.6044	10.5128	10.3868					57.02	0.389043	1.18835	1.34882	1.47406	1.17389					57.58	13.0909	12.8253	6.14771	6.01812	2.67261	2.76987	0.853394	0.896926
	55.98	94.6515	90.9903	59.0668	58.4108	33.08	32.2635	17.4598	16.802	8.96582	8.62816					55.88	77.093	74.0064	54.7101	54.6883	34.8832	34.7645	20.7632	20.6265	10.5417	10.3991					57.1199	0.396846	1.20398	1.341	1.49127	1.18951					57.6801	13.1105	12.8391	6.15942	6.0275	2.6781	2.77519	0.855713	0.899722
	56.08	94.7554	91.0178	59.1105	58.4737	33.1448	32.3063	17.4872	16.8263	8.98145	8.64146					55.98	77.1422	74.0228	54.7452	54.7293	34.905	34.7996	20.785	20.6486	10.5441	10.4114					57.22	0.396851	1.21338	1.34882	1.47955	1.1817					57.78	13.1495	12.8529	6.17896	6.03687	2.67651	2.7805	0.861206	0.902515
	56.18	94.8452	91.0451	59.1785	58.5365	33.1776	32.3491	17.4957	16.8506	8.99157	8.65476					56.08	77.1813	74.0391	54.7827	54.7701	34.9324	34.8346	20.8062	20.6707	10.5636	10.4236					57.3199	0.377332	1.18445	1.34882	1.46002	1.17					57.8801	13.1628	12.8667	6.18677	6.04622	2.66711	2.78581	0.861206	0.905306
	56.28	94.9116	91.0722	59.2136	58.5992	33.2229	32.3918	17.5012	16.8749	8.97827	8.66804					56.18	77.2243	74.0553	54.814	54.8108	34.9675	34.8696	20.8163	20.6928	10.5753	10.4359					57.42	0.387451	1.19458	1.341	1.47015	1.18011					57.98	13.2003	12.8803	6.21802	6.05556	2.69214	2.79112	0.869019	0.908099
	56.38	94.9937	91.099	59.2839	58.6617	33.2659	32.4345	17.5208	16.8992	8.98767	8.68132					56.28	77.275	74.0714	54.8358	54.8514	34.9855	34.9046	20.8397	20.7149	10.5948	10.4482					57.52	0.381236	1.17664	1.34882	1.4499	1.16218					58.08	13.2316	12.8939	6.24695	6.06489	2.70386	2.79641	0.88623	0.910889
	56.48	95.064	91.1257	59.366	58.7241	33.3245	32.4771	17.552	16.9234	9.00721	8.69461					56.38	77.3125	74.0874	54.8905	54.8918	35.0206	34.9394	20.8639	20.7369	10.6128	10.4604					57.6199	0.381226	1.18604	1.32928	1.44049	1.15985					58.1801	13.2628	12.9074	6.27039	6.0742	2.72498	2.8017	0.925299	0.913679
	56.58	95.16	91.152	59.4425	58.7863	33.3799	32.5197	17.5895	16.9477	9.02515	8.70788					56.48	77.3438	74.1032	54.9312	54.9322	35.0535	34.9743	20.8944	20.7589	10.6222	10.4727					57.72	0.367196	1.16102	1.3277	1.44831	1.14814					58.28	13.2761	12.9209	6.30005	6.0835	2.72339	2.80699	0.926025	0.916467
	56.68	95.2452	91.1782	59.5339	58.8485	33.4299	32.5623	17.6122	16.9719	9.04002	8.72115					56.58	77.3805	74.119	54.9835	54.9725	35.0808	35.0091	20.9139	20.7809	10.6323	10.4849					57.8199	0.360113	1.13367	1.30743	1.42255	1.12702					58.3801	13.3003	12.9342	6.28906	6.09279	2.75305	2.81227	0.94165	0.919254
	56.78	95.3046	91.2042	59.5597	58.9104	33.4456	32.6048	17.6184	16.9961	9.02905	8.73441					56.68	77.425	74.1347	55.0132	55.0126	35.1121	35.0438	20.9546	20.8029	10.6417	10.4972					57.92	0.349976	1.11414	1.29803	1.41705	1.13873					58.48	13.2729	12.9476	6.25085	6.10206	2.74841	2.81755	0.925293	0.922042
	56.88	95.4015	91.2299	59.6238	58.9723	33.5041	32.6473	17.634	17.0203	9.04004	8.74767					56.78	77.4977	74.1502	55.0546	55.0527	35.1433	35.0785	20.9749	20.8249	10.6613	10.5094					58.02	0.349976	1.10242	1.29413	1.40924	1.1192					58.58	13.2745	12.9608	6.26099	6.11132	2.75696	2.82281	0.918213	0.924827
	56.98	95.4452	91.2554	59.6941	59.034	33.5221	32.6898	17.6536	17.0445	9.03845	8.76092					56.88	77.5032	74.1657	55.0812	55.0926	35.1644	35.1131	20.978	20.8468	10.6628	10.5216					58.1199	0.359369	1.10168	1.2785	1.39911	1.13092					58.6801	13.3019	12.974	6.27504	6.12056	2.77185	2.82808	0.900288	0.927612
	57.08	95.5226	91.2807	59.7527	59.0956	33.5721	32.7321	17.6731	17.0686	9.05798	8.77417					56.98	77.5446	74.181	55.1304	55.1324	35.1941	35.1477	21.0054	20.8687	10.6808	10.5338					58.22	0.320331	1.05165	1.2879	1.3702	1.09737					58.78	13.3214	12.9871	6.2821	6.12979	2.79602	2.83334	0.894775	0.930395
	57.18	95.5913	91.3058	59.8246	59.157	33.6096	32.7745	17.6926	17.0928	9.05639	8.78741					57.08	77.5547	74.1963	55.1671	55.1721	35.2253	35.1823	21.0295	20.8906	10.6847	10.546					58.3199	0.360088	1.04614	1.23944	1.40143	1.11918					58.8801	13.3175	13.0001	6.24538	6.13901	2.78748	2.83859	0.890137	0.933177
	57.28	95.6538	91.3306	59.8855	59.2183	33.6526	32.8168	17.6949	17.1169	9.0658	8.80065					57.18	77.6016	74.2114	55.2014	55.2117	35.2612	35.2167	21.053	20.9124	10.7104	10.5582					58.42	0.412476	1.04773	1.28241	1.43732	1.16449					58.98	13.2933	13.0131	6.22742	6.14822	2.81323	2.84384	0.880737	0.935959
	57.38	95.7437	91.3553	59.9753	59.2795	33.694	32.8591	17.7122	17.1411	9.07983	8.81387					57.28	77.6243	74.2265	55.2319	55.2512	35.2878	35.2512	21.0741	20.9343	10.712	10.5703					58.52	0.39133	1.04614	1.33319	1.44046	1.18167					59.08	13.2081	13.026	6.19458	6.1574	2.82495	2.84908	0.909668	0.938739
	57.48	95.8257	91.3797	60.0456	59.3405	33.7307	32.9013	17.734	17.1652	9.08532	8.8271					57.38	77.65	74.2414	55.2726	55.2906	35.3113	35.2855	21.1108	20.9561	10.7316	10.5825					58.6199	0.414026	1.08289	1.30817	1.46002	1.18951					59.1801	13.437	13.0388	6.34304	6.16658	2.88123	2.85431	0.939356	0.94152
	57.58	95.8749	91.404	60.0948	59.4014	33.7714	32.9435	17.7395	17.1893	9.07361	8.84032					57.48	77.693	74.2563	55.3022	55.3298	35.3324	35.3199	21.1444	20.9779	10.7332	10.5947					58.72	0.435883	1.07504	1.30975	1.49356	1.20901					59.28	13.4933	13.0516	6.42346	6.17574	2.95068	2.85955	0.963501	0.944298
	57.68	95.9624	91.428	60.1644	59.4622	33.8088	32.9857	17.759	17.2134	9.07362	8.85354					57.58	77.7321	74.271	55.3514	55.369	35.3699	35.3541	21.1639	20.9997	10.7573	10.6068					58.8199	0.443665	1.08447	1.32147	1.54523	1.27698					59.3801	13.5832	13.0643	6.49308	6.1849	3.00623	2.86477	1.00732	0.947074
	57.78	96.064	91.4518	60.2371	59.5228	33.8518	33.0278	17.8036	17.2374	9.09705	8.86675					57.68	77.7539	74.2857	55.371	55.408	35.4011	35.3883	21.1663	21.0214	10.7706	10.6189					62.6199	0.457587	1.42902	1.78009	1.29755	1.06451					59.48	13.7527	13.0769	6.66724	6.19403	3.00464	2.86999	1.05188	0.949852
	57.88	96.1421	91.4754	60.3058	59.5833	33.8815	33.0699	17.8121	17.2615	9.10486	8.87995					57.78	77.8	74.3003	55.4116	55.447	35.4519	35.4225	21.1952	21.0432	10.7839	10.6311					62.72	0.421638	1.3678	1.53632	1.16914	1.08613					59.58	13.4191	13.0895	6.31018	6.20315	2.58508	2.8752	0.9198	0.952627
	57.98	96.2413	91.4989	60.3933	59.6437	33.9237	33.1119	17.8489	17.2855	9.11816	8.89315					57.88	77.8297	74.3147	55.4327	55.4858	35.4886	35.4566	21.2202	21.0649	10.7761	10.6432					62.8199	0.307636	1.19617	1.43555	1.14752	0.980731					64.78	14.1886	13.8086	7.24536	7.03367	3.76013	3.85741	1.88855	1.81145
	58.08	96.3241	91.5221	60.4379	59.7039	33.944	33.1539	17.8739	17.3096	9.14783	8.90634					57.98	77.8625	74.3291	55.4562	55.5246	35.4972	35.4907	21.2303	21.0866	10.7863	10.6553					62.92	0.296875	1.05164	1.37225	1.16547	0.879333					64.8801	14.1948	13.8025	7.24378	7.03141	3.75696	3.85612	1.89246	1.81105
	58.18	96.4132	91.5451	60.516	59.764	33.9784	33.1958	17.927	17.3336	9.15722	8.91953					58.08	77.875	74.3434	55.4937	55.5632	35.5222	35.5247	21.2264	21.1083	10.7941	10.6674					63.02	0.236541	0.998535	1.25897	1.11771	0.732329					64.98	14.1824	13.7964	7.23364	7.02915	3.75696	3.85482	1.89795	1.81065
	58.28	96.4647	91.5679	60.5792	59.8239	34.0338	33.2377	17.9348	17.3576	9.15796	8.93271					58.18	77.9078	74.3575	55.5194	55.6017	35.5792	35.5587	21.274	21.1299	10.812	10.6795					63.1199	0.275583	1.02039	1.11993	1.13818	0.648132					65.08	14.162	13.7903	7.21411	7.0269	3.75623	3.85353	1.87756	1.81025
	58.38	96.5577	91.5906	60.6707	59.8837	34.0862	33.2796	17.9856	17.3816	9.1814	8.94589					58.28	77.9547	74.3716	55.5538	55.6401	35.5941	35.5926	21.2882	21.1516	10.8269	10.6916					63.22	0.183494	0.934348	0.997253	1.03341	0.610557					65.1801	14.1339	13.7842	7.20081	7.02465	3.74915	3.85225	1.87842	1.80985
	58.48	96.6054	91.613	60.7058	59.9434	34.1018	33.3214	18.0012	17.4055	9.18069	8.95906					58.38	77.9531	74.3856	55.5491	55.6784	35.6027	35.6264	21.2874	21.1732	10.83	10.7036					63.3199	0.127203	0.907104	0.926208	0.931091	0.539374					65.28	14.1167	13.7781	7.19067	7.0224	3.75623	3.85096	1.87683	1.80945
	58.58	96.7124	91.6352	60.8074	60.003	34.1627	33.3632	18.0442	17.4295	9.21655	8.97223					58.48	77.9758	74.3995	55.5601	55.7166	35.6121	35.6603	21.2561	21.1947	10.8136	10.7157					63.42	0.103882	0.878174	0.872253	0.881897	0.543396					65.3801	14.0972	13.7721	7.18128	7.02015	3.75537	3.84967	1.86975	1.80905
	58.68	96.771	91.6573	60.8465	60.0624	34.1815	33.4049	18.0598	17.4534	9.20802	8.98539					58.58	77.9625	74.4133	55.5483	55.7547	35.6003	35.694	21.2421	21.2163	10.7823	10.7278					63.52	0.0803323	0.879761	0.880066	0.881785	0.564402					65.48	14.0886	13.766	7.18677	7.0179	3.76563	3.84838	1.87451	1.80865
	58.78	96.8351	91.6792	60.891	60.1217	34.2362	33.4466	18.0754	17.4774	9.25098	8.99855					58.68	77.9726	74.4271	55.5796	55.7926	35.616	35.7277	21.2382	21.2379	10.7706	10.7398					63.6199	0.00845432	0.797729	0.841797	0.827209	0.556702					65.58	14.087	13.76	7.18054	7.01566	3.75073	3.84709	1.8761	1.80825
	58.88	96.8632	91.7008	60.9292	60.1808	34.2471	33.4883	18.0621	17.5013	9.2384	9.01169					58.78	78.0227	74.4407	55.6398	55.8305	35.6605	35.7614	21.2733	21.2594	10.7823	10.7518					63.72	-0.0313239	0.727343	0.81134	0.784167	0.521472					65.6801	14.0659	13.754	7.18128	7.01341	3.75305	3.84581	1.87366	1.80785
	58.98	96.9312	91.7223	60.9777	60.2399	34.287	33.5299	18.0637	17.5252	9.25563	9.02484					58.88	78.0547	74.4542	55.6639	55.8683	35.6769	35.795	21.2913	21.2809	10.7729	10.7639					63.8199	-0.071991	0.696167	0.770691	0.772522	0.505829					65.78	14.0402	13.748	7.17114	7.01117	3.75305	3.84452	1.86353	1.80745
	59.08	96.9937	91.7436	61.0339	60.2987	34.3502	33.5714	18.0621	17.5491	9.2666	9.03798					58.98	78.0976	74.4677	55.6796	55.906	35.6964	35.8285	21.3257	21.3024	10.7488	10.7759					63.92	-0.124268	0.672729	0.768372	0.743591	0.483215					65.8801	14.0284	13.742	7.16492	7.00893	3.74609	3.84324	1.86438	1.80705
	59.18	97.0796	91.7647	61.1254	60.3575	34.4081	33.613	18.0989	17.5729	9.30408	9.05112					59.08	78.1477	74.481	55.7117	55.9435	35.6777	35.862	21.3687	21.3238	10.712	10.7879					64.02	-0.132885	0.692261	0.716736	0.702137	0.470692					65.98	14.0073	13.736	7.15002	7.00669	3.74365	3.84195	1.85022	1.80665
	59.28	97.1616	91.7857	61.1355	60.4161	34.455	33.6545	18.0692	17.5968	9.29004	9.06425					59.18	78.1828	74.4943	55.7342	55.981	35.7823	35.8955	21.3647	21.3453	10.7042	10.7999					64.1199	-0.0993266	0.714111	0.68634	0.704529	0.466858					66.08	13.9956	13.73	7.15002	7.00446	3.75073	3.84067	1.83386	1.80625
	60.88	96.7905	97.1479	61.5167	58.6857	34.5435	31.9864	18.3933	16.7553	9.51257	8.82271					59.28	78.2594	74.5075	55.8413	56.0183	35.7957	35.9289	21.4983	21.3667	10.7996	10.8119					64.22	-0.10089	0.654726	0.684753	0.664674	0.433229					66.1801	13.9949	13.724	7.14929	7.00222	3.76563	3.83939	1.84485	1.80585
	60.98	96.5784	97.0834	61.2803	58.658	34.5138	31.9741	18.3567	16.7496	9.43483	8.82					59.38	78.361	74.5206	55.8898	56.0556	35.7347	35.9622	21.5757	21.3881	10.8605	10.8239					64.3199	-0.113354	0.623535	0.637878	0.651428	0.400379					66.28	13.9878	13.7181	7.1438	6.99999	3.75696	3.83811	1.84399	1.80546
	61.08	96.5334	97.019	61.1886	58.6303	34.4658	31.9618	18.4739	16.7439	9.3689	8.8173					60.68	77.1165	69.9062	55.5944	50.0806	35.7964	30.8478	22.4366	17.0894	11.5995	8.9717					64.42	-0.10083	0.581299	0.630066	0.602966	0.371521					66.3801	13.9659	13.7121	7.12891	6.99775	3.74683	3.83683	1.84009	1.80506
	61.18	96.3741	96.9548	61.0262	58.6027	34.4785	31.9495	18.3958	16.7382	9.33936	8.81459					60.78	75.9907	69.8518	54.4116	50.0456	34.5684	30.8282	21.196	17.0792	10.7933	8.96655					64.52	-0.0805011	0.553223	0.608948	0.594365	0.378544					66.48	13.9698	13.7062	7.14148	6.99552	3.75464	3.83555	1.84717	1.80466
	61.28	96.35	96.8906	61.0238	58.575	34.412	31.9372	18.3114	16.7325	9.26892	8.81189					60.88	75.7079	69.7973	54.1914	50.0107	34.4075	30.8087	20.9741	17.0691	10.7285	8.96141					64.6199	-0.0712152	0.542236	0.600403	0.552185	0.344177					66.58	13.9425	13.7003	7.14539	6.9933	3.75696	3.83427	1.84399	1.80426
	61.38	96.3296	96.8266	61.0277	58.5474	34.4301	31.9249	18.3137	16.7267	9.23145	8.80918					60.98	75.2302	69.743	53.6373	49.9758	34.1479	30.7892	20.3972	17.0589	10.3745	8.95627					64.72	-0.0742731	0.516425	0.569885	0.524055	0.366828					66.6801	13.9269	13.6944	7.13367	6.99107	3.75781	3.83299	1.84485	1.80386
	61.48	96.3391	96.7626	61.0441	58.5198	34.4534	31.9126	18.3411	16.721	9.19868	8.80648					61.08	74.918	69.6887	53.4741	49.941	33.698	30.7697	20.1554	17.0488	10.6847	8.95114					64.8199	-0.0602355	0.51416	0.557434	0.520203	0.351202					66.78	13.9034	13.6885	7.125	6.98884	3.75696	3.83171	1.83618	1.80346
	61.58	96.228	96.6988	61.0004	58.4923	34.3721	31.9003	18.3411	16.7153	9.26184	8.80378					61.18	74.6327	69.6345	53.0857	49.9062	33.3525	30.7502	19.5841	17.0387	10.347	8.946					64.92	-0.0703125	0.473511	0.537903	0.454529	0.340271					66.8801	13.8847	13.6826	7.10865	6.98662	3.75464	3.83044	1.83386	1.80306
	61.68	96.1671	96.6352	60.9676	58.4647	34.3574	31.888	18.3317	16.7096	9.27839	8.80108					61.28	74.3155	69.5803	52.7046	49.8714	33.0746	30.7307	19.3788	17.0285	10.1925	8.94087					65.02	-0.085259	0.461792	0.520691	0.481819	0.363655					66.98	13.9027	13.6768	7.11023	6.9844	3.77185	3.82916	1.83386	1.80267
	61.78	96.1444	96.5715	60.9089	58.4372	34.3948	31.8758	18.3668	16.7039	9.34155	8.79838					61.38	73.8711	69.5262	52.4562	49.8366	32.962	30.7112	19.1639	17.0184	10.1222	8.93575					65.1199	-0.0813427	0.422729	0.529236	0.465515	0.366882					67.08	13.8948	13.6709	7.11719	6.98218	3.78271	3.82788	1.84167	1.80227
	61.88	96.0789	96.5081	60.8777	58.4097	34.3753	31.8635	18.356	16.6982	9.33533	8.79568					61.48	73.6108	69.4721	52.2445	49.8019	32.8699	30.6918	19.0099	17.0083	10.0714	8.93062					65.22	-0.0921926	0.400849	0.520691	0.417024	0.359834					67.1801	13.8761	13.665	7.11024	6.97996	3.76794	3.82661	1.83619	1.80187
	61.98	96.0468	96.4447	60.8683	58.3822	34.3838	31.8512	18.3848	16.6925	9.3377	8.79298					61.58	73.554	69.4181	52.1202	49.7672	32.723	30.6724	18.7983	16.9982	9.99097	8.9255					65.3199	-0.104773	0.38208	0.500427	0.399841	0.380884					67.28	13.8738	13.6592	7.11414	6.97774	3.77417	3.82533	1.84326	1.80147
	62.08	95.9734	96.3815	60.8168	58.3548	34.369	31.839	18.3958	16.6869	9.34473	8.79028					61.68	73.2765	69.3642	51.9444	49.7325	32.5143	30.653	18.617	16.9881	9.9346	8.92038					65.42	-0.122681	0.364136	0.495667	0.374084	0.38092					67.3801	13.8667	13.6534	7.12109	6.97552	3.79211	3.82406	1.85022	1.80108
	62.18	95.8788	96.3184	60.7863	58.3274	34.3151	31.8267	18.3958	16.6812	9.33377	8.78759					61.78	73.0727	69.3103	51.7827	49.6979	32.3542	30.6335	18.4819	16.978	9.84485	8.91527					65.52	-0.134441	0.369629	0.489441	0.391255	0.380879					67.48	13.8566	13.6476	7.11255	6.97331	3.78748	3.82279	1.84326	1.80068
	62.28	95.8218	96.2553	60.7394	58.3	34.2799	31.8145	18.3981	16.6755	9.33374	8.78489					61.88	72.8899	69.2565	51.6147	49.6633	32.2527	30.6142	18.4194	16.9679	9.72375	8.91016					65.6199	-0.124311	0.38208	0.477722	0.392029	0.400452					67.58	13.866	13.6418	7.10864	6.9711	3.78198	3.82152	1.84167	1.80028
	62.38	95.7382	96.1924	60.7019	58.2726	34.237	31.8023	18.3958	16.6698	9.32202	8.7822					61.98	72.7101	69.2027	51.5015	49.6287	32.1605	30.5948	18.3904	16.9578	9.70032	8.90505					65.72	-0.142244	0.375823	0.50116	0.374053	0.39102					67.6801	13.8534	13.636	7.10242	6.96889	3.7937	3.82025	1.83545	1.79988
	62.48	95.7046	96.1296	60.6769	58.2452	34.2698	31.79	18.4137	16.6641	9.35488	8.7795					62.08	72.4742	69.149	51.3257	49.5941	32.0909	30.5754	18.3046	16.9478	9.67065	8.89994					65.8199	-0.150043	0.356323	0.481628	0.348328	0.373089					67.78	13.8433	13.6302	7.09924	6.96668	3.79053	3.81898	1.84009	1.79949
	62.58	95.6187	96.0669	60.6293	58.2179	34.2463	31.7778	18.4192	16.6584	9.36499	8.77681					62.18	72.3109	69.0954	51.1623	49.5596	31.9971	30.5561	18.2349	16.9377	9.61505	8.89484					65.92	-0.164063	0.334473	0.462097	0.328796	0.35675					67.8801	13.8253	13.6244	7.09144	6.96447	3.78748	3.81771	1.82446	1.79909
	62.68	95.5593	96.0043	60.6176	58.1905	34.2089	31.7656	18.3817	16.6527	9.33462	8.77412					62.28	72.1477	69.0418	51.0265	49.5251	31.9105	30.5367	18.1561	16.9276	9.55347	8.88974					66.02	-0.159451	0.315674	0.46759	0.34354	0.323032					67.98	13.8136	13.6186	7.08289	6.96226	3.7937	3.81644	1.83936	1.79869
	62.78	95.4897	95.9418	60.5753	58.1633	34.2073	31.7534	18.3785	16.6471	9.32983	8.77143					62.38	72.0289	68.9883	50.9249	49.4907	31.8777	30.5174	18.1202	16.9176	9.53088	8.88464					66.1199	-0.171898	0.303223	0.472229	0.306946	0.312195					68.08	13.8058	13.6129	7.07971	6.96006	3.78748	3.81517	1.84717	1.79829
	62.88	95.4178	95.8795	60.5457	58.136	34.1784	31.7412	18.3668	16.6414	9.32202	8.76874					62.48	71.8687	68.9348	50.7874	49.4562	31.798	30.4981	18.049	16.9075	9.49719	8.87955					66.22	-0.142235	0.301613	0.450378	0.311562	0.279335					68.1801	13.8035	13.6071	7.08057	6.95786	3.78589	3.8139	1.83386	1.7979
	62.98	95.3585	95.8172	60.5324	58.1087	34.1565	31.729	18.3645	16.6357	9.35097	8.76605					62.58	71.693	68.8814	50.6492	49.4218	31.7441	30.4788	17.9843	16.8975	9.46362	8.87446					66.3199	-0.140656	0.293823	0.43866	0.319397	0.273101					68.28	13.8058	13.6014	7.06567	6.95566	3.77966	3.81264	1.82764	1.7975
	63.08	95.2921	95.755	60.5082	58.0815	34.1471	31.7168	18.3567	16.6301	9.33142	8.76336					62.68	71.5328	68.828	50.5139	49.3875	31.6385	30.4596	17.9006	16.8875	9.43698	8.86937					66.42	-0.114868	0.293823	0.430847	0.299866	0.248108					68.3801	13.8136	13.5957	7.0664	6.95345	3.78271	3.81137	1.83228	1.7971
	63.18	95.2225	95.693	60.466	58.0543	34.1159	31.7046	18.3278	16.6244	9.32203	8.76067					62.78	71.3609	68.7747	50.4288	49.3531	31.5371	30.4403	17.8374	16.8774	9.39563	8.86429					66.52	-0.0891376	0.325073	0.430847	0.303746	0.211339					68.48	13.7948	13.59	7.06335	6.95126	3.77417	3.8101	1.82446	1.79671
	63.28	95.1453	95.631	60.4183	58.0271	34.0776	31.6924	18.3075	16.6187	9.31348	8.75798					62.88	71.2461	68.7215	50.3296	49.3188	31.4464	30.4211	17.7639	16.8674	9.36279	8.85921					66.6199	-0.0992551	0.305542	0.444153	0.292053	0.201233					68.58	13.7894	13.5843	7.0813	6.94906	3.78906	3.80884	1.83154	1.79631
	63.38	95.0624	95.5692	60.3878	57.9999	34.0752	31.6803	18.3004	16.6131	9.30249	8.7553					62.98	71.1414	68.6683	50.2671	49.2845	31.4191	30.4018	17.7537	16.8574	9.37378	8.85413					66.72	-0.100848	0.284406	0.43866	0.270917	0.193402					68.6801	13.7667	13.5786	7.05395	6.94687	3.76868	3.80758	1.81274	1.79591
	63.48	94.9819	95.5075	60.3582	57.9728	34.0565	31.6681	18.2708	16.6074	9.29238	8.75261					63.08	71.0016	68.6152	50.1694	49.2503	31.3636	30.3826	17.6874	16.8474	9.3894	8.84905					66.8199	-0.118787	0.266479	0.42926	0.272522	0.189501					68.78	13.7479	13.5729	7.05859	6.94467	3.77258	3.80631	1.81433	1.79552
	63.58	94.9077	95.4459	60.3425	57.9457	34.0416	31.6559	18.2708	16.6017	9.30017	8.74993					63.18	70.8414	68.5621	50.0639	49.2161	31.2855	30.3634	17.617	16.8374	9.34483	8.84398					66.92	-0.118774	0.266479	0.419128	0.267029	0.181702					68.8801	13.7472	13.5672	7.05163	6.94248	3.77649	3.80505	1.81433	1.79512
	63.68	94.8335	95.3844	60.2894	57.9186	34.0159	31.6438	18.2301	16.5961	9.29469	8.74724					63.28	70.6953	68.5091	49.9819	49.1819	31.2003	30.3442	17.5842	16.8274	9.31592	8.83891					67.02	-0.144535	0.221191	0.413635	0.250668	0.158261					68.98	13.7371	13.5616	7.04382	6.94029	3.77734	3.80379	1.81433	1.79473
	63.78	94.7694	95.3229	60.2667	57.8915	34.001	31.6316	18.2145	16.5904	9.30017	8.74456					63.38	70.5602	68.4562	49.8983	49.1477	31.1245	30.325	17.5624	16.8174	9.29016	8.83385					67.1199	-0.136739	0.235229	0.397278	0.264709	0.150452					69.08	13.7339	13.5559	7.04065	6.9381	3.77026	3.80253	1.81592	1.79433
	63.88	94.7101	95.2616	60.2136	57.8645	33.9823	31.6195	18.2106	16.5848	9.29468	8.74188					63.48	70.4328	68.4033	49.8038	49.1136	31.0551	30.3058	17.5311	16.8074	9.27844	8.82878					67.22	-0.134416	0.243025	0.391785	0.260787	0.138716					69.1801	13.7206	13.5503	7.02661	6.93591	3.77258	3.80127	1.80884	1.79393
	63.98	94.6531	95.2004	60.1801	57.8374	33.9651	31.6074	18.1997	16.5791	9.30176	8.7392					63.58	70.2852	68.3504	49.7358	49.0795	30.9808	30.2867	17.4858	16.7974	9.2511	8.82372					67.3199	-0.103176	0.254761	0.399597	0.278015	0.142613					69.28	13.7019	13.5447	7.03052	6.93373	3.76636	3.80001	1.81433	1.79354
	64.08	94.5725	95.1393	60.1378	57.8104	33.9377	31.5952	18.1793	16.5735	9.30408	8.73652					63.68	70.1711	68.2977	49.6717	49.0455	30.9089	30.2676	17.4491	16.7875	9.25107	8.81867					67.42	-0.113281	0.252441	0.391785	0.270203	0.123108					69.3801	13.6964	13.5391	7.02112	6.93154	3.76636	3.79875	1.82214	1.79314
	64.18	94.5031	95.0783	60.1176	57.7834	33.9159	31.5831	18.1575	16.5678	9.29468	8.73384					63.78	70.0406	68.245	49.5773	49.0114	30.8621	30.2484	17.4084	16.7775	9.22925	8.81361					67.52	-0.103168	0.262573	0.377747	0.260785	0.128583					69.48	13.6964	13.5334	7.02429	6.92936	3.75854	3.79749	1.81592	1.79275
	64.28	94.4413	95.0174	60.0988	57.7564	33.8838	31.571	18.1379	16.5622	9.29858	8.73116					63.88	69.9156	68.1923	49.4952	48.9774	30.8331	30.2293	17.3898	16.7675	9.23157	8.80856					67.6199	-0.107068	0.262573	0.368347	0.249084	0.10199					69.58	13.6737	13.5279	7.00159	6.92718	3.75146	3.79624	1.81116	1.79235
	64.38	94.3765	94.9566	60.0831	57.7295	33.8651	31.5589	18.1262	16.5565	9.29785	8.72849					63.98	69.75	68.1397	49.4139	48.9434	30.7878	30.2102	17.3404	16.7576	9.21045	8.80351					67.72	-0.0969467	0.267189	0.346497	0.267006	0.117592					69.6801	13.6534	13.5223	6.98987	6.925	3.73669	3.79498	1.80262	1.79196
	64.48	94.3195	94.8959	60.0519	57.7026	33.833	31.5468	18.1035	16.5509	9.297	8.72581					64.08	69.6133	68.0871	49.3218	48.9095	30.7449	30.1912	17.3147	16.7476	9.19482	8.79847					67.8199	-0.100838	0.254761	0.357361	0.241272	0.1231					69.78	13.6628	13.5167	6.98132	6.92283	3.74292	3.79372	1.81982	1.79156
	64.58	94.2609	94.8354	60.016	57.6757	33.8104	31.5347	18.0833	16.5453	9.29163	8.72313					64.18	69.4742	68.0346	49.2303	48.8756	30.6667	30.1721	17.2772	16.7377	9.17455	8.79342					67.92	-0.0992432	0.248535	0.360535	0.245178	0.134827					69.8801	13.6456	13.5111	6.98914	6.92065	3.73438	3.79247	1.81592	1.79117
	64.68	94.2108	94.7749	60.0027	57.6488	33.7916	31.5226	18.0637	16.5396	9.27748	8.72046					64.28	69.3664	67.9822	49.171	48.8417	30.6394	30.153	17.246	16.7278	9.16516	8.78838					68.02	-0.105485	0.235229	0.352722	0.241255	0.130904					69.98	13.655	13.5056	6.97583	6.91847	3.73743	3.79121	1.81433	1.79077
	64.78	94.1694	94.7145	59.9636	57.6219	33.801	31.5105	18.0699	16.534	9.29785	8.71779					64.38	69.275	67.9298	49.1147	48.8078	30.5925	30.134	17.2437	16.7178	9.15344	8.78335					68.1199	-0.12501	0.23291	0.360535	0.238953	0.122375					70.08	13.6558	13.5	6.97656	6.9163	3.73511	3.78996	1.81897	1.79038
	64.88	94.0913	94.6542	59.9363	57.5951	33.7815	31.4984	18.0575	16.5284	9.29077	8.71511					64.48	69.1484	67.8775	49.0468	48.774	30.5597	30.115	17.2248	16.7079	9.14795	8.77831					68.22	-0.134413	0.223497	0.346497	0.241259	0.10747					70.1801	13.6362	13.4945	6.97193	6.91413	3.73352	3.78871	1.81202	1.78998
	64.98	94.0366	94.594	59.9128	57.5683	33.7698	31.4864	18.0504	16.5227	9.29627	8.71244					64.58	69.0602	67.8252	48.9976	48.7402	30.5238	30.0959	17.203	16.698	9.13391	8.77328					68.3199	-0.128185	0.221924	0.341003	0.227966	0.117604					70.28	13.6527	13.4889	6.97119	6.91196	3.74609	3.78746	1.83154	1.78959
	65.08	93.9734	94.5339	59.8676	57.5415	33.7378	31.4743	18.0278	16.5171	9.27441	8.70977					64.68	68.9446	67.773	48.9265	48.7064	30.4831	30.077	17.1788	16.6881	9.13316	8.76826					68.42	-0.139893	0.196167	0.327698	0.213928	0.0918579					70.3801	13.6464	13.4834	6.97656	6.90979	3.73425	3.7862	1.83069	1.78919
	65.18	93.9218	94.4739	59.8488	57.5147	33.7252	31.4622	18.0176	16.5115	9.29078	8.7071					64.78	68.8148	67.7209	48.8616	48.6727	30.4558	30.058	17.1569	16.6782	9.1167	8.76323					68.52	-0.142955	0.193848	0.301941	0.210011	0.0918474					70.48	13.6378	13.4779	6.97351	6.90762	3.72888	3.78495	1.82764	1.7888
	65.28	93.8827	94.414	59.8269	57.488	33.7229	31.4502	18.0208	16.5059	9.29858	8.70443					64.88	68.7024	67.6688	48.7843	48.6389	30.4324	30.039	17.1343	16.6683	9.07532	8.75821					68.6199	-0.153944	0.184448	0.291809	0.206116	0.103577					70.58	13.6144	13.4724	6.95081	6.90546	3.71399	3.7837	1.81274	1.78841
	65.38	93.8101	94.3543	59.7863	57.4612	33.6963	31.4381	18.0168	16.5003	9.29236	8.70176					64.98	68.5969	67.6167	48.7374	48.6052	30.3949	30.02	17.1037	16.6584	9.06201	8.75319					68.72	-0.134416	0.184432	0.290222	0.213912	0.0996537					70.6801	13.6222	13.4669	6.94226	6.90329	3.72656	3.78245	1.83154	1.78801
	65.48	93.7492	94.2945	59.7637	57.4345	33.6893	31.4261	18.0051	16.4946	9.30958	8.69909					65.08	68.5023	67.5647	48.6741	48.5716	30.355	30.0011	17.0858	16.6485	9.04248	8.74818					68.8199	-0.134411	0.192261	0.298035	0.210022	0.091846					70.78	13.6066	13.4614	6.93677	6.90113	3.70618	3.78121	1.82373	1.78762
	65.58	93.6991	94.235	59.7277	57.4078	33.6823	31.414	18.0035	16.489	9.3009	8.69643					65.18	68.386	67.5128	48.6327	48.538	30.3113	29.9822	17.053	16.6386	9.01281	8.74317					68.92	-0.134399	0.184448	0.299622	0.202209	0.0895386					70.8801	13.6073	13.4559	6.94532	6.89897	3.71167	3.77996	1.81897	1.78722
	65.68	93.6531	94.1755	59.6996	57.3811	33.6737	31.402	18.0051	16.4834	9.31116	8.69376					65.28	68.2789	67.4609	48.5679	48.5044	30.2683	29.9632	17.0311	16.6288	8.99097	8.73816					69.02	-0.146125	0.17041	0.296448	0.19439	0.0879445					70.98	13.6293	13.4505	6.94775	6.89681	3.71167	3.77871	1.82996	1.78683
	65.78	93.6226	94.1161	59.6534	57.3545	33.6432	31.39	17.9833	16.4778	9.29858	8.6911					65.38	68.1836	67.4091	48.4835	48.4708	30.2316	29.9443	16.9976	16.6189	8.97217	8.73315					69.1199	-0.134418	0.164917	0.270691	0.203796	0.10199					71.08	13.6066	13.445	6.94299	6.89466	3.71558	3.77746	1.82214	1.78644
	65.88	93.5608	94.0568	59.6144	57.3279	33.6315	31.378	17.9746	16.4722	9.30017	8.68843					65.48	68.0829	67.3573	48.4312	48.4373	30.2051	29.9254	16.9936	16.609	8.97534	8.72814					69.22	-0.124279	0.164905	0.290222	0.182666	0.109058					71.1801	13.6066	13.4396	6.94227	6.8925	3.70935	3.77622	1.82374	1.78604
	65.98	93.4929	93.9975	59.5863	57.3013	33.6229	31.3659	17.9637	16.4666	9.30176	8.68577					65.58	67.9844	67.3056	48.3624	48.4038	30.1722	29.9066	16.9764	16.5992	8.97144	8.72315					69.3199	-0.143803	0.142212	0.290222	0.169373	0.0886803					71.28	13.5933	13.4342	6.94067	6.89034	3.71558	3.77497	1.84326	1.78565
	66.08	93.4413	93.9384	59.5558	57.2747	33.594	31.3539	17.9543	16.461	9.3009	8.68311					65.68	67.8711	67.254	48.2912	48.3703	30.1323	29.8877	16.9475	16.5893	8.95104	8.71815					69.42	-0.150024	0.131348	0.265198	0.163147	0.0996704					71.3801	13.5753	13.4287	6.94067	6.88819	3.7124	3.77373	1.83069	1.78526
	66.18	93.4093	93.8794	59.5238	57.2481	33.5901	31.3419	17.9504	16.4554	9.30641	8.68045					65.78	67.7789	67.2024	48.2429	48.3368	30.1097	29.8689	16.9218	16.5795	8.93237	8.71315					69.52	-0.150039	0.125854	0.270691	0.174851	0.115281					71.48	13.5698	13.4233	6.93909	6.88604	3.70544	3.77249	1.84167	1.78486
	66.28	93.382	93.8205	59.4988	57.2216	33.5745	31.3299	17.9543	16.4498	9.31116	8.67779					65.88	67.6891	67.1508	48.1835	48.3034	30.0714	29.85	16.9045	16.5697	8.90576	8.70816					69.6199	-0.161748	0.114136	0.274597	0.174866	0.103577					71.58	13.5652	13.4179	6.92896	6.88389	3.70386	3.77124	1.84485	1.78447
	66.38	93.3319	93.7617	59.4581	57.1951	33.5534	31.318	17.9387	16.4442	9.3103	8.67513					65.98	67.6188	67.0993	48.1288	48.27	30.0433	29.8312	16.91	16.5599	8.89795	8.70317					69.72	-0.169563	0.106316	0.268372	0.16314	0.095757					71.6801	13.5542	13.4125	6.94068	6.88174	3.71558	3.77	1.85181	1.78408
	66.48	93.3038	93.7029	59.4457	57.1686	33.5448	31.306	17.9254	16.4386	9.31812	8.67247					66.08	67.5165	67.0479	48.0522	48.2367	29.9933	29.8124	16.8765	16.55	8.88159	8.69819					69.8199	-0.177368	0.086792	0.25116	0.155334	0.0840454					71.78	13.5652	13.4071	6.94067	6.87959	3.71558	3.76876	1.86511	1.78368
	66.58	93.2639	93.6443	59.4191	57.1421	33.5221	31.294	17.9215	16.433	9.31189	8.66981					66.18	67.4156	66.9965	48.0046	48.2033	29.9746	29.7936	16.8631	16.5402	8.87376	8.69321					69.92	-0.177368	0.0852051	0.231628	0.163147	0.0840454					71.8801	13.5269	13.4017	6.93055	6.87745	3.69763	3.76752	1.84717	1.78329
	66.68	93.2039	93.5858	59.3855	57.1156	33.5253	31.282	17.9036	16.4274	9.3213	8.66715					66.28	67.2867	66.9452	47.9335	48.17	29.9347	29.7748	16.8436	16.5304	8.85266	8.68823					70.02	-0.169568	0.086792	0.239441	0.174854	0.0840335					71.98	13.5308	13.3963	6.9375	6.8753	3.70459	3.76628	1.85962	1.7829
	66.78	93.16	93.5273	59.3738	57.0892	33.512	31.2701	17.9192	16.4218	9.32751	8.6645					66.38	67.1758	66.8939	47.8726	48.1367	29.9034	29.7561	16.8241	16.5206	8.83545	8.68325					70.1199	-0.169563	0.0789795	0.249573	0.167053	0.0762329					72.08	13.5222	13.391	6.93994	6.87316	3.71167	3.76504	1.86121	1.7825
	66.88	93.0835	93.469	59.337	57.0628	33.4854	31.2581	17.8958	16.4162	9.32043	8.66184					66.48	67.068	66.8427	47.8007	48.1035	29.8699	29.7373	16.8046	16.5108	8.82141	8.67827					70.22	-0.189087	0.0594482	0.243347	0.155334	0.0567017					72.1801	13.5089	13.3856	6.92347	6.87102	3.69763	3.7638	1.86512	1.78211
	66.98	93.0327	93.4107	59.3051	57.0364	33.4628	31.2462	17.8645	16.4107	9.31116	8.65919					66.58	66.9821	66.7915	47.7413	48.0703	29.8347	29.7186	16.7772	16.501	8.81201	8.6733					70.3199	-0.17738	0.0672607	0.235535	0.155334	0.0527835					72.28	13.5151	13.3803	6.93518	6.86888	3.71399	3.76256	1.86511	1.78172
	67.08	92.9819	93.3525	59.2745	57.01	33.4518	31.2342	17.8528	16.4051	9.3009	8.65653					66.68	66.9062	66.7404	47.6835	48.0371	29.7917	29.6998	16.7538	16.4912	8.80187	8.66834					70.42	-0.181274	0.0672607	0.252747	0.143616	0.0410767					72.3801	13.4855	13.3749	6.92114	6.86674	3.68823	3.76133	1.85181	1.78133
	67.18	92.9296	93.2945	59.2332	56.9837	33.4299	31.2223	17.8528	16.3995	9.29627	8.65388					66.78	66.8242	66.6894	47.6483	48.0039	29.7628	29.6811	16.746	16.4815	8.79565	8.66337					70.52	-0.177375	0.0672607	0.239441	0.143609	0.033257					72.48	13.4917	13.3696	6.91724	6.86461	3.68274	3.76009	1.86121	1.78093
	67.28	92.8835	93.2365	59.2074	56.9573	33.4237	31.2103	17.845	16.3939	9.30334	8.65123					66.88	66.7399	66.6384	47.5929	47.9708	29.7292	29.6624	16.7131	16.4717	8.77917	8.65841					70.6199	-0.183597	0.0649414	0.231628	0.141296	0.0309448					72.58	13.4832	13.3643	6.91101	6.86247	3.68359	3.75885	1.86121	1.78054
	67.38	92.8429	93.1786	59.1628	56.931	33.4042	31.1984	17.8411	16.3883	9.28687	8.64858					66.98	66.6438	66.5874	47.5164	47.9377	29.6957	29.6437	16.7062	16.4619	8.76208	8.65345					70.72	-0.200809	0.0578585	0.21759	0.126401	0.0121431					72.6801	13.4839	13.359	6.91333	6.86034	3.68823	3.75762	1.8612	1.78015
	67.48	92.7639	93.1208	59.155	56.9047	33.3932	31.1865	17.8176	16.3828	9.27906	8.64593					67.08	66.5657	66.5365	47.4647	47.9046	29.6566	29.6251	16.6874	16.4522	8.7511	8.64849					70.8199	-0.222661	0.0454102	0.21051	0.110046	0.0114093					72.78	13.4753	13.3537	6.89539	6.85821	3.68433	3.75638	1.86438	1.77976
	67.58	92.714	93.0631	59.1082	56.8785	33.3737	31.1746	17.8137	16.3772	9.27905	8.64328					67.18	66.4859	66.4857	47.4178	47.8715	29.6261	29.6064	16.6756	16.4424	8.75109	8.64354					70.92	-0.224243	0.0438232	0.209778	0.100647	-0.00970459					72.8801	13.4753	13.3484	6.8938	6.85607	3.6781	3.75515	1.85571	1.77937
	67.68	92.66	93.0055	59.0847	56.8522	33.3596	31.1627	17.8004	16.3716	9.26661	8.64063					67.28	66.4062	66.4349	47.3804	47.8385	29.5925	29.5877	16.6663	16.4327	8.7511	8.63859					71.02	-0.22425	0.0360107	0.187073	0.10064	-0.00812483					72.98	13.4823	13.3431	6.89844	6.85395	3.68506	3.75392	1.86511	1.77897
	67.78	92.6281	92.9479	59.0652	56.826	33.3596	31.1508	17.8036	16.3661	9.27673	8.63798					67.38	66.3727	66.3842	47.3351	47.8055	29.573	29.5691	16.6467	16.4229	8.76282	8.63365					71.1199	-0.214123	0.0415039	0.180847	0.112366	-0.00189209					73.08	13.4542	13.3378	6.89148	6.85182	3.68433	3.75268	1.86121	1.77858
	67.88	92.5897	92.8905	59.0417	56.7998	33.3596	31.1389	17.8004	16.3605	9.28687	8.63534					67.48	66.2969	66.3335	47.2655	47.7726	29.5245	29.5505	16.6249	16.4132	8.755	8.6287					71.22	-0.220344	0.0360036	0.180847	0.124077	0.00200701					73.1801	13.4519	13.3326	6.8899	6.84969	3.69214	3.75145	1.86121	1.77819
	67.98	92.5343	92.8331	59.0082	56.7736	33.3394	31.127	17.7958	16.3549	9.2721	8.63269					67.58	66.2109	66.2828	47.2124	47.7396	29.491	29.5319	16.592	16.4035	8.73779	8.62376					71.3199	-0.220342	0.0305176	0.180847	0.114685	-0.0136156					73.28	13.4526	13.3273	6.89453	6.84757	3.70386	3.75022	1.87915	1.7778
	68.08	92.4757	92.7759	58.9792	56.7474	33.319	31.1151	17.777	16.3494	9.28064	8.63005					67.68	66.1477	66.2323	47.1889	47.7067	29.4714	29.5133	16.5851	16.3938	8.74876	8.61882					71.42	-0.21875	0.0360107	0.178528	0.124084	-0.00970459					73.3801	13.4448	13.322	6.89148	6.84544	3.70386	3.74899	1.88074	1.77741
	68.18	92.4413	92.7187	58.9542	56.7213	33.3127	31.1032	17.7762	16.3438	9.28295	8.6274					67.78	66.0602	66.1818	47.1437	47.6738	29.4285	29.4947	16.5647	16.384	8.73938	8.61388					71.52	-0.22583	0.0281982	0.169128	0.113953	-0.0292358					73.48	13.4285	13.3168	6.88049	6.84332	3.69446	3.74776	1.87451	1.77702
	68.28	92.3843	92.6616	58.8956	56.6951	33.2838	31.0913	17.7535	16.3383	9.27124	8.62476					67.88	65.9641	66.1313	47.0803	47.641	29.4128	29.4761	16.5334	16.3743	8.74329	8.60895					71.6199	-0.220349	0.0336914	0.161316	0.112366	-0.019104					73.58	13.4308	13.3116	6.88367	6.8412	3.69531	3.74653	1.87292	1.77663
	68.38	92.3234	92.6046	58.8621	56.669	33.2526	31.0795	17.7512	16.3327	9.25879	8.62212					67.98	65.8633	66.0809	47.0483	47.6082	29.3839	29.4576	16.5233	16.3646	8.73779	8.60402					71.72	-0.232056	0.024292	0.169128	0.100647	-0.0175171					73.6801	13.3979	13.3063	6.87195	6.83908	3.69604	3.7453	1.86353	1.77624
	68.48	92.2616	92.5477	58.8441	56.6429	33.2385	31.0676	17.734	16.3272	9.26893	8.61948					68.08	65.7946	66.0305	46.9897	47.5754	29.3425	29.4391	16.4921	16.3549	8.71985	8.5991					71.8199	-0.23206	0.0321045	0.161316	0.100647	-0.0237474					73.78	13.3855	13.3011	6.87268	6.83697	3.69836	3.74408	1.8667	1.77585
	68.58	92.2202	92.4909	58.8035	56.6169	33.2128	31.0557	17.7278	16.3216	9.25952	8.61684					68.18	65.7219	65.9802	46.9734	47.5426	29.3223	29.4205	16.4874	16.3452	8.72301	8.59417					71.92	-0.230469	0.0321045	0.155823	0.100647	-0.0409546					73.8801	13.3925	13.2959	6.86096	6.83485	3.69604	3.74285	1.87134	1.77545
	68.68	92.1827	92.4342	58.7667	56.5908	33.2112	31.0439	17.7333	16.3161	9.25953	8.6142					68.28	65.6477	65.93	46.9312	47.5099	29.2823	29.402	16.4553	16.3356	8.70264	8.58925					72.02	-0.212532	0.0344238	0.158997	0.104546	-0.029243					73.98	13.3816	13.2907	6.85632	6.83274	3.69214	3.74162	1.88074	1.77506
	68.78	92.1483	92.3775	58.7332	56.5648	33.1917	31.032	17.7317	16.3105	9.2533	8.61156					68.38	65.5586	65.8798	46.8843	47.4772	29.2582	29.3835	16.4546	16.3259	8.7019	8.58433					72.1199	-0.224248	0.024292	0.141785	0.0928345	-0.0409546					74.08	13.3761	13.2855	6.85474	6.83062	3.69763	3.7404	1.87451	1.77467
	68.88	92.089	92.321	58.6918	56.5388	33.1682	31.0202	17.7106	16.305	9.24707	8.60892					68.48	65.4625	65.8296	46.828	47.4445	29.2332	29.365	16.428	16.3162	8.6925	8.57942					72.22	-0.212532	0.0258718	0.149597	0.0928273	-0.0308299					74.1801	13.3768	13.2803	6.86487	6.82851	3.70227	3.73917	1.88147	1.77428
	68.98	92.0327	92.2645	58.6769	56.5128	33.1526	31.0084	17.7122	16.2994	9.2572	8.60628					68.58	65.3633	65.7795	46.796	47.4118	29.2042	29.3465	16.4139	16.3065	8.6925	8.57451					72.3199	-0.233643	0.0164795	0.141785	0.0811157	-0.0487671					74.28	13.3722	13.2751	6.85706	6.8264	3.69446	3.73795	1.88855	1.77389
	69.08	91.9514	92.2081	58.6433	56.4869	33.1315	30.9965	17.6848	16.2939	9.2384	8.60365					68.68	65.275	65.7295	46.7342	47.3792	29.1746	29.3281	16.3967	16.2969	8.69091	8.5696					72.42	-0.232056	0.0125732	0.139465	0.0795288	-0.0432739					74.3801	13.3621	13.27	6.86963	6.82429	3.70386	3.73673	1.89795	1.7735
	69.18	91.8921	92.1519	58.616	56.4609	33.1119	30.9847	17.6637	16.2884	9.22754	8.60101					68.78	65.2008	65.6795	46.7007	47.3466	29.1433	29.3096	16.3827	16.2872	8.67139	8.56469					72.52	-0.230476	0.024292	0.12616	0.0732961	-0.0581737					74.48	13.3644	13.2648	6.84692	6.82219	3.69763	3.7355	1.88855	1.77311
	69.28	91.8468	92.0956	58.573	56.435	33.0979	30.9729	17.6575	16.2828	9.21655	8.59838					68.88	65.1305	65.6296	46.6499	47.314	29.1058	29.2912	16.3553	16.2776	8.66284	8.55979					72.6199	-0.225835	0.024292	0.130066	0.0811157	-0.0487671					74.58	13.3566	13.2597	6.84143	6.82008	3.70776	3.73428	1.89246	1.77272
	69.38	91.8054	92.0395	58.5355	56.4091	33.0722	30.9611	17.6434	16.2773	9.20801	8.59574					68.98	65.0719	65.5797	46.5968	47.2815	29.0847	29.2728	16.3257	16.2679	8.66284	8.55489					72.72	-0.243774	0.0125732	0.124573	0.0748901	-0.0604858					74.6801	13.3581	13.2545	6.84851	6.81798	3.72498	3.73306	1.89562	1.77233
	69.48	91.7671	91.9835	58.5066	56.3832	33.0565	30.9493	17.6473	16.2718	9.21192	8.59311					69.08	65.0328	65.5298	46.553	47.249	29.0558	29.2544	16.3241	16.2583	8.66199	8.54999					72.8199	-0.239875	0.0227051	0.110535	0.0912476	-0.0487742					74.78	13.3433	13.2494	6.8446	6.81587	3.70618	3.73184	1.88696	1.77194
	69.58	91.7421	91.9275	58.4753	56.3574	33.0315	30.9375	17.6418	16.2662	9.20874	8.59048					69.18	64.9547	65.4801	46.5109	47.2165	29.0222	29.236	16.2968	16.2487	8.64172	8.5451					72.92	-0.239868	0.0203857	0.110535	0.085022	-0.0565796					74.8801	13.337	13.2442	6.83362	6.81377	3.70935	3.73062	1.87524	1.77155
	69.68	91.6812	91.8717	58.4363	56.3315	33.0104	30.9257	17.6246	16.2607	9.19471	8.58785					69.28	64.8922	65.4304	46.4725	47.184	29.0011	29.2176	16.2874	16.2391	8.64172	8.5402					73.02	-0.23206	0.0164795	0.114441	0.0928297	-0.0604906					74.98	13.3269	13.2391	6.83289	6.81167	3.70776	3.7294	1.87451	1.77116
	69.78	91.632	91.8159	58.405	56.3057	33.0002	30.9139	17.6223	16.2552	9.2002	8.58522					69.38	64.8359	65.3807	46.4194	47.1516	28.9792	29.1992	16.2616	16.2294	8.63	8.53532					73.1199	-0.239868	0.00476074	0.119934	0.0733032	-0.0682983					75.08	13.33	13.234	6.84924	6.80957	3.7124	3.72818	1.89087	1.77077
	69.88	91.5702	91.7602	58.366	56.2799	32.9745	30.9021	17.6051	16.2497	9.1814	8.58259					69.48	64.7665	65.331	46.3835	47.1192	28.9551	29.1809	16.2569	16.2198	8.63477	8.53043					73.22	-0.239875	0.0164723	0.0988159	0.0850148	-0.0683055					75.1801	13.3253	13.2289	6.84924	6.80748	3.71716	3.72696	1.88306	1.77038
	69.98	91.5132	91.7045	58.3347	56.2541	32.9729	30.8904	17.5989	16.2441	9.1869	8.57996					69.58	64.6953	65.2815	46.3452	47.0868	28.9363	29.1625	16.2499	16.2102	8.62842	8.52555					73.3199	-0.23206	0.0164795	0.0988159	0.0827026	-0.0683031					75.28	13.3253	13.2238	6.86023	6.80538	3.71716	3.72575	1.88782	1.76999
	70.08	91.4835	91.649	58.3152	56.2283	32.9557	30.8786	17.5927	16.2386	9.17749	8.57733					69.68	64.6305	65.2319	46.285	47.0545	28.905	29.1442	16.2288	16.2006	8.6206	8.52067					73.42	-0.243774	0.0164795	0.0988159	0.0615845	-0.0784302					75.3801	13.3074	13.2187	6.84143	6.80329	3.70618	3.72453	1.88464	1.76961
	70.18	91.4257	91.5936	58.2667	56.2026	32.9323	30.8668	17.5739	16.2331	9.15956	8.57471					69.78	64.5719	65.1825	46.2397	47.0222	28.8816	29.1259	16.1936	16.191	8.61047	8.51579					73.52	-0.239875	0.0281982	0.0870972	0.0615773	-0.0683055					75.48	13.3042	13.2136	6.85083	6.80119	3.7218	3.72331	1.88147	1.76922
	70.28	91.4015	91.5382	58.2426	56.1769	32.9159	30.8551	17.5676	16.2276	9.17285	8.57208					69.88	64.511	65.133	46.2023	46.9899	28.8722	29.1076	16.2023	16.1815	8.62146	8.51092					73.6199	-0.239868	0.0164795	0.0792847	0.053772	-0.0800171					75.58	13.2925	13.2086	6.85083	6.7991	3.72339	3.7221	1.88074	1.76883
	70.38	91.3514	91.4829	58.2136	56.1512	32.9127	30.8433	17.5653	16.2221	9.16968	8.56946					69.98	64.4453	65.0837	46.1639	46.9576	28.8448	29.0893	16.1943	16.1719	8.61511	8.50604					73.72	-0.243779	0.0242872	0.0792847	0.049861	-0.0839281					75.6801	13.2902	13.2035	6.83129	6.79701	3.71399	3.72088	1.87451	1.76844
	70.48	91.2827	91.4277	58.1746	56.1255	32.8909	30.8316	17.5637	16.2166	9.16113	8.56683					70.08	64.3961	65.0344	46.1202	46.9254	28.8402	29.071	16.1827	16.1623	8.61438	8.50118					73.8199	-0.242195	0.0281982	0.0792847	0.053772	-0.0800242					75.78	13.2667	13.1984	6.81958	6.79493	3.70544	3.71967	1.86353	1.76805
	70.58	91.2007	91.3726	58.1378	56.0998	32.8792	30.8199	17.5426	16.2111	9.14783	8.56421					70.18	64.3219	64.9851	46.0663	46.8932	28.8113	29.0528	16.1741	16.1527	8.61047	8.49631					73.92	-0.241455	0.0383301	0.081604	0.0615845	-0.0698853					75.8801	13.2589	13.1934	6.81958	6.79284	3.70154	3.71846	1.85889	1.76766
	70.68	91.1343	91.3176	58.1066	56.0742	32.8557	30.8081	17.5348	16.2056	9.14075	8.56159					70.28	64.2516	64.9359	46.021	46.861	28.8129	29.0345	16.1757	16.1432	8.61047	8.49145					74.02	-0.229749	0.0477295	0.0792847	0.0615716	-0.04878					75.98	13.2527	13.1883	6.82117	6.79075	3.70618	3.71724	1.86121	1.76727
	70.78	91.0718	91.2626	58.0808	56.0485	32.8401	30.7964	17.5223	16.2001	9.14392	8.55896					70.38	64.1617	64.8867	45.9897	46.8288	28.7808	29.0163	16.1616	16.1336	8.61047	8.48659					74.1199	-0.208625	0.0594482	0.0792847	0.0654907	-0.0565796					76.08	13.2472	13.1833	6.81958	6.78867	3.70544	3.71603	1.8667	1.76688
	70.88	91.0405	91.2078	58.0417	56.023	32.8284	30.7847	17.509	16.1946	9.12988	8.55634					70.48	64.0852	64.8376	45.9624	46.7967	28.7543	28.9981	16.1545	16.1241	8.60425	8.48173					74.22	-0.210942	0.067256	0.0831909	0.0732985	-0.0503588					76.1801	13.2401	13.1783	6.8086	6.78659	3.69287	3.71482	1.85413	1.7665
	70.98	90.9702	91.1529	58.0105	55.9974	32.7994	30.773	17.4918	16.1891	9.1189	8.55372					70.58	64.025	64.7886	45.9233	46.7646	28.7426	28.9798	16.1538	16.1145	8.59485	8.47688					74.3199	-0.23047	0.0610352	0.0910034	0.0631714	-0.0549936					76.28	13.2543	13.1733	6.82898	6.7845	3.70154	3.71361	1.86121	1.76611
	71.08	90.9429	91.0982	57.9832	55.9718	32.7776	30.7613	17.4895	16.1836	9.11035	8.55111					70.68	63.9805	64.7396	45.8827	46.7325	28.7253	28.9617	16.1561	16.105	8.59484	8.47203					74.42	-0.221924	0.055542	0.0808716	0.069397	-0.0588989					76.3801	13.2534	13.1682	6.82189	6.78242	3.70935	3.7124	1.8667	1.76572
	71.18	90.8804	91.0436	57.9597	55.9462	32.7659	30.7496	17.4895	16.1781	9.10718	8.54849					70.78	63.9055	64.6906	45.8351	46.7005	28.6925	28.9435	16.1444	16.0955	8.5769	8.46718					74.52	-0.208625	0.0649414	0.0675659	0.0732961	-0.0487742					76.48	13.2449	13.1632	6.80164	6.78035	3.70386	3.71119	1.84399	1.76533
	71.28	90.828	90.9891	57.9324	55.9207	32.7518	30.7379	17.4895	16.1726	9.10486	8.54587					70.88	63.8359	64.6417	45.7811	46.6685	28.673	28.9253	16.1272	16.0859	8.56274	8.46233					74.6199	-0.212529	0.0516357	0.0776978	0.0678101	-0.0409546					76.58	13.2433	13.1582	6.81726	6.77827	3.70386	3.70998	1.84485	1.76494
	71.38	90.7531	90.9346	57.877	55.8952	32.7245	30.7262	17.4622	16.1671	9.08923	8.54325					70.98	63.775	64.5928	45.7319	46.6365	28.6511	28.9071	16.1171	16.0764	8.55188	8.45749					74.72	-0.21411	0.0422373	0.0714722	0.0599985	-0.0558462					76.6801	13.2518	13.1532	6.81641	6.77619	3.7218	3.70878	1.85962	1.76456
	71.48	90.7108	90.8802	57.8527	55.8697	32.7119	30.7145	17.47	16.1616	9.09705	8.54064					71.08	63.7063	64.544	45.6945	46.6045	28.6254	28.889	16.0936	16.0669	8.53394	8.45265					74.8199	-0.207036	0.0493164	0.0698853	0.0553589	-0.054997					76.78	13.2527	13.1483	6.82117	6.77412	3.71716	3.70757	1.85181	1.76417
	71.58	90.6593	90.8259	57.8347	55.8443	32.6877	30.7028	17.4622	16.1561	9.08533	8.53802					71.18	63.6461	64.4953	45.6733	46.5726	28.6238	28.8709	16.0936	16.0574	8.53234	8.44781					74.92	-0.212524	0.055542	0.0769653	0.053772	-0.0565796					76.8801	13.2277	13.1433	6.81177	6.77205	3.71948	3.70636	1.85339	1.76378
	71.68	90.6187	90.7717	57.8175	55.8188	32.676	30.6911	17.4606	16.1506	9.08374	8.53541					71.28	63.5898	64.4466	45.6304	46.5407	28.6003	28.8527	16.0913	16.0479	8.52063	8.44298					75.02	-0.212529	0.0516357	0.0714722	0.0475416	-0.0487719					76.98	13.2261	13.1383	6.80237	6.76997	3.7179	3.70516	1.84717	1.76339
	71.78	90.5773	90.7175	57.7972	55.7934	32.6675	30.6795	17.4458	16.1452	9.08069	8.5328					71.38	63.5071	64.3979	45.5773	46.5088	28.5785	28.8346	16.0796	16.0384	8.51831	8.43815					75.1199	-0.212532	0.0633545	0.0675659	0.0498657	-0.0510864					77.08	13.2042	13.1334	6.79614	6.7679	3.70618	3.70395	1.82446	1.76301
	71.88	90.5249	90.6635	57.7582	55.768	32.6565	30.6678	17.4543	16.1397	9.08923	8.53019					71.48	63.4375	64.3493	45.5123	46.4769	28.5363	28.8165	16.0553	16.0289	8.48779	8.43332					75.22	-0.212524	0.0633545	0.0792847	0.0420532	-0.0604858					77.1801	13.2035	13.1284	6.79931	6.76584	3.70703	3.70275	1.84326	1.76262
	71.98	90.4608	90.6094	57.7355	55.7426	32.651	30.6561	17.4316	16.1342	9.08607	8.52757					71.58	63.3727	64.3007	45.4702	46.4451	28.5323	28.7984	16.0428	16.0194	8.48547	8.42849					75.3199	-0.220337	0.0633545	0.0730591	0.0303345	-0.0722046					77.28	13.1948	13.1234	6.79065	6.76377	3.70386	3.70154	1.83228	1.76223
	72.08	90.4116	90.5555	57.7253	55.7172	32.6432	30.6445	17.4387	16.1287	9.09314	8.52496					71.68	63.3157	64.2522	45.421	46.4133	28.5043	28.7804	16.0311	16.01	8.48157	8.42367					75.42	-0.212524	0.0610352	0.0792847	0.038147	-0.0643921					77.3801	13.1831	13.1185	6.78833	6.7617	3.71558	3.70034	1.82373	1.76184
	72.18	90.353	90.5017	57.712	55.6919	32.6174	30.6328	17.4208	16.1233	9.07911	8.52235					71.78	63.2484	64.2038	45.3749	46.3815	28.4659	28.7623	16.0139	16.0005	8.46436	8.41885					75.52	-0.203132	0.0633545	0.0753784	0.0404592	-0.0526805					77.48	13.1808	13.1136	6.79224	6.75964	3.70459	3.69914	1.81116	1.76146
	72.28	90.3022	90.4479	57.6824	55.6665	32.6151	30.6212	17.4231	16.1178	9.07983	8.51975					71.88	63.1711	64.1554	45.339	46.3498	28.4558	28.7443	16.0187	15.991	8.47144	8.41403					75.6199	-0.210205	0.0633545	0.0792847	0.022522	-0.0526733					77.58	13.1808	13.1086	6.80005	6.75758	3.71484	3.69794	1.82532	1.76107
	72.38	90.2437	90.3943	57.6746	55.6412	32.594	30.6096	17.402	16.1123	9.07751	8.51714					71.98	63.1047	64.107	45.3218	46.3181	28.4457	28.7262	16.0171	15.9816	8.47375	8.40922					75.72	-0.214844	0.0633545	0.0792847	0.0108032	-0.0526733					77.6801	13.1863	13.1037	6.79065	6.75551	3.71558	3.69673	1.81665	1.76068
	72.48	90.1827	90.3407	57.6433	55.6159	32.5823	30.5979	17.3918	16.1069	9.07752	8.51453					72.08	63.0469	64.0587	45.2733	46.2864	28.4152	28.7082	16.0045	15.9721	8.45654	8.40441					75.8199	-0.224243	0.0516357	0.0792847	0.00299072	-0.0604858					77.78	13.1698	13.0988	6.79456	6.75345	3.7124	3.69553	1.81665	1.7603
	72.58	90.1343	90.2871	57.6058	55.5907	32.5807	30.5863	17.3817	16.1014	9.07593	8.51192					72.18	62.9515	64.0105	45.2319	46.2547	28.3933	28.6902	15.9842	15.9627	8.45971	8.3996					75.92	-0.212524	0.0633545	0.0675659	0.00299072	-0.050354					77.8801	13.1613	13.0939	6.79773	6.75139	3.71167	3.69433	1.81824	1.75991
	72.68	90.0835	90.2337	57.5909	55.5654	32.5588	30.5747	17.3707	16.0959	9.05566	8.50932					72.28	62.9094	63.9623	45.2007	46.2231	28.3816	28.6722	15.9905	15.9532	8.45886	8.3948					76.02	-0.212529	0.0633545	0.081604	0.0107985	-0.0487719					77.98	13.1613	13.089	6.78833	6.74934	3.71484	3.69313	1.82532	1.75952
	72.78	90.0116	90.1803	57.5433	55.5402	32.5393	30.5631	17.3606	16.0905	9.0658	8.50671					72.38	62.8524	63.9141	45.1609	46.1915	28.3597	28.6543	15.9835	15.9438	8.45898	8.38999					76.1199	-0.212524	0.0516357	0.0910034	0.00299072	-0.0487671					78.08	13.1667	13.0841	6.80005	6.74728	3.70618	3.69194	1.82605	1.75914
	72.88	89.9601	90.127	57.5027	55.515	32.5104	30.5515	17.3512	16.085	9.0564	8.50411					72.48	62.7757	63.866	45.121	46.1599	28.3409	28.6363	15.9788	15.9344	8.45264	8.38519					76.22	-0.2024	0.0633473	0.0792847	0.00298357	-0.0487742					78.1801	13.1456	13.0792	6.7821	6.74522	3.70386	3.69074	1.80493	1.75875
	72.98	89.9116	90.0738	57.4636	55.4898	32.4963	30.5399	17.3372	16.0796	9.04237	8.50151					72.58	62.7125	63.8179	45.0835	46.1283	28.3324	28.6183	15.9725	15.9249	8.45422	8.3804					76.3199	-0.220337	0.055542	0.0910034	-0.00482178	-0.0487671					78.28	13.1323	13.0744	6.78833	6.74317	3.70386	3.68954	1.81042	1.75836
	73.08	89.8647	90.0207	57.4441	55.4646	32.494	30.5283	17.3348	16.0741	9.05957	8.49891					72.68	62.6555	63.7699	45.0522	46.0968	28.3019	28.6004	15.964	15.9155	8.4425	8.3756					76.42	-0.214844	0.0617676	0.0831909	-0.00872803	-0.0510864					78.3801	13.1417	13.0695	6.78516	6.74112	3.70618	3.68835	1.81042	1.75798
	73.18	89.8077	89.9676	57.3988	55.4394	32.4745	30.5167	17.327	16.0687	9.03064	8.49631					72.78	62.5922	63.722	45.0132	46.0653	28.2628	28.5825	15.9443	15.9061	8.42529	8.37081					76.52	-0.224243	0.055542	0.0792847	-0.0110474	-0.0604858					78.48	13.1417	13.0646	6.79773	6.73907	3.70544	3.68715	1.80261	1.75759
	73.28	89.7632	89.9146	57.3855	55.4143	32.4729	30.5051	17.3121	16.0632	9.02832	8.49371					72.88	62.5406	63.6741	44.9709	46.0338	28.2699	28.5646	15.9507	15.8967	8.43079	8.36602					76.6199	-0.212532	0.0672607	0.0675659	-0.0165405	-0.0604858					78.58	13.1261	13.0598	6.79382	6.73702	3.70618	3.68595	1.81433	1.75721
	73.38	89.7225	89.8617	57.3511	55.3892	32.4557	30.4936	17.3098	16.0578	9.03296	8.49111					72.98	62.4813	63.6262	44.9327	46.0024	28.2347	28.5467	15.9413	15.8873	8.41907	8.36124					76.72	-0.220337	0.055542	0.0714722	-0.0282593	-0.0604858					78.6801	13.1222	13.0549	6.78052	6.73497	3.69531	3.68476	1.81202	1.75682
	73.48	89.6929	89.8088	57.323	55.3641	32.4401	30.482	17.3215	16.0523	9.03687	8.48851					73.08	62.4125	63.5784	44.8921	45.9709	28.2198	28.5288	15.9429	15.8779	8.42297	8.35646					76.8199	-0.212529	0.0633545	0.0714722	-0.0204468	-0.0604906					78.78	13.1222	13.0501	6.79846	6.73293	3.70459	3.68357	1.81897	1.75644
	73.58	89.6343	89.7561	57.2917	55.339	32.4237	30.4704	17.3004	16.0469	9.02832	8.48591					73.18	62.3524	63.5306	44.8523	45.9395	28.1957	28.5109	15.9194	15.8685	8.41443	8.35168					76.92	-0.212524	0.0610352	0.0792847	-0.0204468	-0.0604858					78.8801	13.1339	13.0453	6.79542	6.73088	3.70544	3.68237	1.81982	1.75605
	73.68	89.5952	89.7034	57.2644	55.3139	32.4026	30.4589	17.2903	16.0414	9.01734	8.48331					73.28	62.2836	63.4829	44.8225	45.9082	28.173	28.493	15.903	15.8591	8.41431	8.3469					77.02	-0.200813	0.0633545	0.0675659	-0.0220408	-0.060493					78.98	13.1339	13.0404	6.81018	6.72884	3.71558	3.68118	1.83386	1.75566
	73.78	89.5522	89.6508	57.241	55.2889	32.3987	30.4473	17.2919	16.036	9.02283	8.48072					73.38	62.2352	63.4352	44.7843	45.8768	28.1628	28.4752	15.9022	15.8498	8.40503	8.34213					77.1199	-0.212524	0.0516357	0.0792847	-0.0360718	-0.0604858					79.08	13.1362	13.0356	6.80237	6.72679	3.71558	3.67999	1.83386	1.75528
	73.88	89.4937	89.5982	57.2097	55.2638	32.3792	30.4358	17.2692	16.0306	9.01343	8.47812					73.48	62.1813	63.3876	44.746	45.8455	28.1394	28.4573	15.8999	15.8404	8.39954	8.33735					77.22	-0.215697	0.0500498	0.0714722	-0.0399771	-0.0753775					79.1801	13.1254	13.0308	6.79773	6.72475	3.71558	3.6788	1.83154	1.75489
	73.98	89.4546	89.5458	57.1699	55.2388	32.3729	30.4242	17.2723	16.0251	9.0166	8.47553					73.58	62.1266	63.34	44.7156	45.8142	28.1176	28.4395	15.8882	15.831	8.3949	8.33258					77.3199	-0.216434	0.055542	0.0698853	-0.055603	-0.0761142					79.28	13.1245	13.026	6.79065	6.72271	3.70935	3.67761	1.83618	1.75451
	74.08	89.3905	89.4934	57.1323	55.2139	32.3486	30.4127	17.2629	16.0197	9.01501	8.47294					73.68	62.0641	63.2925	44.6733	45.783	28.0925	28.4217	15.8811	15.8217	8.38391	8.32782					77.42	-0.228149	0.0477295	0.0636597	-0.0634155	-0.0761108					79.3801	13.1128	13.0212	6.80627	6.72067	3.7124	3.67642	1.84009	1.75412
	74.18	89.3351	89.4411	57.1058	55.1889	32.3222	30.4012	17.2356	16.0143	9.00879	8.47034					73.78	62.0039	63.2451	44.6327	45.7517	28.0636	28.4039	15.8733	15.8123	8.39246	8.32306					77.52	-0.228149	0.0477295	0.0636597	-0.0634155	-0.0839233					79.48	13.1105	13.0164	6.79932	6.71864	3.70935	3.67523	1.84717	1.75374
	74.28	89.3062	89.3888	57.0769	55.1639	32.3127	30.3896	17.2434	16.0088	9.00952	8.46775					73.88	61.9547	63.1976	44.5952	45.7205	28.0535	28.3861	15.8569	15.803	8.37769	8.3183					77.6199	-0.228149	0.0477295	0.0636597	-0.0634155	-0.0862427					79.58	13.1042	13.0116	6.79224	6.7166	3.70618	3.67404	1.83545	1.75335
	74.38	89.2437	89.3366	57.0457	55.139	32.3026	30.3781	17.234	16.0034	9.0072	8.46516					73.98	61.9039	63.1503	44.5624	45.6893	28.0245	28.3683	15.8459	15.7936	8.37292	8.31354					77.72	-0.230474	0.0539503	0.0535278	-0.0696459	-0.0878344					79.6801	13.0933	13.0068	6.80627	6.71457	3.70386	3.67285	1.8518	1.75297
	74.48	89.1866	89.2845	57.0144	55.1141	32.2721	30.3666	17.2137	15.998	9.00098	8.46257					74.08	61.832	63.1029	44.5148	45.6581	28.002	28.3506	15.8319	15.7843	8.36206	8.30878					77.8199	-0.239868	0.0477295	0.0542603	-0.086853	-0.0995483					79.78	13.0909	13.002	6.78674	6.71253	3.69055	3.67166	1.84167	1.75258
	74.58	89.1405	89.2325	56.9753	55.0892	32.262	30.3551	17.2122	15.9926	8.99939	8.45998					74.18	61.7883	63.0557	44.5077	45.627	27.9917	28.3328	15.8413	15.775	8.36986	8.30403					77.92	-0.239868	0.0360107	0.0519409	-0.0985718	-0.097229					79.8801	13.0831	12.9973	6.7915	6.7105	3.68982	3.67048	1.84167	1.7522
	74.68	89.0913	89.1805	56.9379	55.0643	32.244	30.3436	17.191	15.9872	8.98999	8.45739					74.28	61.7297	63.0084	44.464	45.5959	27.9746	28.3151	15.8358	15.7657	8.36438	8.29928					78.02	-0.242188	0.0360107	0.0519409	-0.0985718	-0.0878296					79.98	13.0558	12.9925	6.78052	6.70847	3.68591	3.66929	1.82996	1.75182
	74.78	89.0382	89.1286	56.8972	55.0395	32.2229	30.3321	17.1825	15.9817	8.98767	8.45481					74.38	61.6469	62.9612	44.4312	45.5648	27.9526	28.2974	15.8147	15.7563	8.36438	8.29454					78.1199	-0.239875	0.0477295	0.0519409	-0.0946655	-0.0745239					80.08	13.0597	12.9878	6.78052	6.70644	3.68433	3.6681	1.83936	1.75143
	74.88	89.0038	89.0768	56.8777	55.0146	32.2057	30.3206	17.1848	15.9763	8.99939	8.45222					74.48	61.5992	62.9141	44.4178	45.5338	27.9496	28.2796	15.8218	15.747	8.37061	8.28979					78.22	-0.251587	0.039917	0.0519409	-0.0946655	-0.0761108					80.1801	13.0714	12.983	6.79455	6.70441	3.70227	3.66692	1.85962	1.75105
	74.98	88.9429	89.0251	56.8503	54.9898	32.1917	30.3091	17.1848	15.9709	8.99317	8.44963					74.58	61.5406	62.867	44.3663	45.5027	27.9324	28.262	15.7874	15.7377	8.34644	8.28506					78.3199	-0.253905	0.0454102	0.0519409	-0.108704	-0.0784287					80.28	13.0542	12.9783	6.7821	6.70239	3.68823	3.66574	1.84717	1.75066
	75.08	88.9054	88.9734	56.8347	54.965	32.1917	30.2977	17.1715	15.9655	8.98999	8.44705					74.68	61.486	62.82	44.3319	45.4717	27.8972	28.2443	15.7866	15.7284	8.32922	8.28032					78.42	-0.262573	0.0305176	0.0496216	-0.115784	-0.0855103					80.3801	13.0629	12.9735	6.79223	6.70036	3.6875	3.66455	1.84558	1.75028
	75.18	88.8514	88.9218	56.798	54.9402	32.1627	30.2862	17.1614	15.9601	8.98767	8.44446					74.78	61.4313	62.773	44.2905	45.4407	27.891	28.2266	15.7655	15.7191	8.31982	8.27558					78.52	-0.267218	0.039917	0.0425415	-0.10639	-0.0878353					80.48	13.0604	12.9688	6.78674	6.69834	3.70227	3.66337	1.8479	1.7499
	75.28	88.7882	88.8703	56.7761	54.9155	32.1409	30.2747	17.1552	15.9547	8.98145	8.44188					74.88	61.375	62.726	44.2538	45.4098	27.8706	28.2089	15.7545	15.7098	8.3136	8.27085					78.6199	-0.259404	0.0477295	0.0519409	-0.110291	-0.0800171					80.58	13.0535	12.9641	6.78674	6.69632	3.69446	3.66219	1.84949	1.74951
	75.38	88.7303	88.8188	56.7449	54.8907	32.1229	30.2633	17.1536	15.9493	8.97046	8.4393					74.98	61.3134	62.6792	44.2202	45.3789	27.8441	28.1913	15.7358	15.7006	8.30969	8.26612					78.72	-0.271118	0.0454102	0.0597534	-0.110291	-0.081604					80.6801	13.0574	12.9594	6.79382	6.6943	3.70386	3.66101	1.85888	1.74913
	75.48	88.6812	88.7674	56.7316	54.866	32.108	30.2518	17.1387	15.9439	8.97437	8.43672					75.08	61.2719	62.6323	44.1812	45.348	27.8292	28.1736	15.7209	15.6913	8.30188	8.2614					78.8199	-0.271118	0.024292	0.0519409	-0.118103	-0.0878296					80.78	13.0558	12.9547	6.79382	6.69228	3.68982	3.65983	1.85889	1.74874
	75.58	88.6226	88.7161	56.7019	54.8413	32.0807	30.2404	17.1379	15.9385	8.97595	8.43414					75.18	61.2141	62.5855	44.1726	45.3171	27.8144	28.156	15.7163	15.682	8.30737	8.25667					78.92	-0.273438	0.0219727	0.0519409	-0.122009	-0.100281					80.8801	13.0643	12.95	6.78906	6.69026	3.70227	3.65865	1.85413	1.74836
	75.68	88.5656	88.6649	56.655	54.8166	32.0604	30.2289	17.1223	15.9331	8.96033	8.43156					75.28	61.1523	62.5388	44.1311	45.2862	27.7941	28.1384	15.703	15.6728	8.29089	8.25195					79.02	-0.280513	0.0148926	0.0496216	-0.135311	-0.116756					80.98	13.0441	12.9453	6.77039	6.68824	3.69446	3.65747	1.85339	1.74798
	75.78	88.5116	88.6137	56.6238	54.7919	32.051	30.2175	17.1106	15.9277	8.96265	8.42898					75.38	61.1188	62.492	44.0913	45.2554	27.7823	28.1208	15.7014	15.6635	8.29175	8.24723					79.1199	-0.271124	0.024292	0.0425415	-0.137634	-0.11908					81.08	13.0284	12.9406	6.7782	6.68623	3.68982	3.65629	1.84167	1.74759
	75.88	88.4624	88.5626	56.5925	54.7673	32.0393	30.206	17.1106	15.9223	8.95801	8.4264					75.48	61.0735	62.4454	44.0421	45.2246	27.7488	28.1032	15.6851	15.6543	8.29016	8.24252					79.22	-0.271118	0.0164795	0.0402222	-0.137634	-0.11908					81.1801	13.0167	12.9359	6.77112	6.68421	3.68982	3.65511	1.83387	1.74721
	75.98	88.4038	88.5116	56.5613	54.7426	32.0198	30.1946	17.0989	15.9169	8.95642	8.42382					75.58	61.0149	62.3988	44.021	45.1939	27.7347	28.0856	15.6772	15.645	8.29333	8.23781					79.3199	-0.277345	0.0164795	0.0402222	-0.136047	-0.119813					81.28	13.0222	12.9312	6.7782	6.6822	3.69763	3.65393	1.84485	1.74683
	76.08	88.353	88.4606	56.5323	54.718	31.9791	30.1832	17.0895	15.9115	8.9353	8.42125					75.68	60.957	62.3522	43.9937	45.1631	27.7136	28.0681	15.6584	15.6358	8.2948	8.2331					79.42	-0.271118	0.00476074	0.0418091	-0.129822	-0.124573					81.3801	13.0167	12.9265	6.7743	6.68019	3.69836	3.65275	1.84558	1.74645
	76.18	88.2928	88.4097	56.5027	54.6934	31.969	30.1718	17.0731	15.9061	8.93299	8.41867					75.78	60.9102	62.3057	43.9686	45.1324	27.7003	28.0505	15.6444	15.6265	8.28235	8.22839					79.52	-0.272704	0.00476074	0.0402222	-0.13922	-0.140197					81.48	13.0245	12.9219	6.78125	6.67818	3.69604	3.65158	1.86353	1.74606
	76.28	88.2726	88.3589	56.4832	54.6688	31.9432	30.1604	17.0833	15.9007	8.9502	8.4161					75.88	60.8625	62.2592	43.9327	45.1017	27.684	28.033	15.6265	15.6173	8.27063	8.22369					79.6199	-0.278927	0.00317383	0.0386353	-0.155579	-0.146423					81.58	13.0128	12.9172	6.77661	6.67617	3.68433	3.6504	1.85339	1.74568
	76.38	88.2358	88.3081	56.4457	54.6443	31.9221	30.149	17.0621	15.8954	8.94861	8.41352					75.98	60.793	62.2128	43.9038	45.071	27.6534	28.0155	15.6139	15.6081	8.26282	8.21898					79.72	-0.277345	-0.0092783	0.0324097	-0.147767	-0.156556					81.6801	13.0034	12.9126	6.77039	6.67416	3.68665	3.64923	1.86121	1.7453
	76.48	88.1851	88.2574	56.4167	54.6197	31.901	30.1376	17.0481	15.89	8.94861	8.41095					76.08	60.7516	62.1664	43.8843	45.0404	27.6316	27.998	15.6069	15.5989	8.27454	8.21429					79.8199	-0.26173	0.00866699	0.0316772	-0.137634	-0.138622					81.78	13.0011	12.9079	6.77271	6.67215	3.6875	3.64805	1.85339	1.74491
	76.58	88.1343	88.2068	56.3855	54.5952	31.8909	30.1262	17.0341	15.8846	8.93921	8.40838					76.18	60.7102	62.1201	43.8507	45.0098	27.6199	27.9805	15.5998	15.5897	8.26281	8.20959					79.92	-0.271118	-0.00305176	0.0402222	-0.137634	-0.138611					81.8801	13.0011	12.9033	6.76721	6.67015	3.67334	3.64688	1.84167	1.74453
	76.68	88.103	88.1563	56.3542	54.5707	31.8619	30.1148	17.0231	15.8792	8.93066	8.40581					76.28	60.6594	62.0738	43.8257	44.9792	27.5863	27.963	15.5757	15.5804	8.26599	8.2049					80.02	-0.272705	-0.00305176	0.0285034	-0.149353	-0.138611					81.98	12.9917	12.8987	6.76721	6.66814	3.66321	3.6457	1.85339	1.74415
	76.78	88.0562	88.1058	56.3269	54.5462	31.8417	30.1034	17.009	15.8738	8.92908	8.40324					76.38	60.5977	62.0276	43.785	44.9486	27.5785	27.9455	15.5679	15.5712	8.25732	8.20021					80.1199	-0.278931	-0.00305176	0.0285034	-0.15094	-0.15033					82.08	12.9753	12.894	6.76257	6.66614	3.65857	3.64453	1.83618	1.74377
	76.88	88.0194	88.0554	56.2941	54.5218	31.8206	30.092	17.0012	15.8685	8.91968	8.40067					76.48	60.543	61.9814	43.7515	44.9181	27.5503	27.928	15.5452	15.5621	8.23389	8.19552					80.22	-0.278931	-0.00537109	0.0285034	-0.157166	-0.160461					82.1801	12.9761	12.8894	6.76098	6.66414	3.64758	3.64336	1.83386	1.74339
	76.98	87.978	88.005	56.2722	54.4973	31.7995	30.0807	17.0028	15.8631	8.91578	8.3981					76.58	60.468	61.9352	43.7179	44.8876	27.5277	27.9106	15.5178	15.5529	8.23547	8.19084					80.3199	-0.278931	-0.0264893	0.0285034	-0.168884	-0.171448					82.28	12.973	12.8848	6.75708	6.66214	3.64294	3.64219	1.83313	1.743
	77.08	87.9601	87.9547	56.2621	54.4729	31.7925	30.0693	17.0012	15.8577	8.92834	8.39553					76.68	60.4078	61.8891	43.6639	44.8571	27.4933	27.8932	15.4882	15.5437	8.21754	8.18616					80.42	-0.28833	-0.0358887	0.0285034	-0.178284	-0.187073					82.3801	12.9526	12.8802	6.75085	6.66014	3.62573	3.64102	1.82446	1.74262
	77.18	87.9116	87.9045	56.2269	54.4484	31.7815	30.0579	17.0012	15.8524	8.92908	8.39296					76.78	60.3531	61.8431	43.6421	44.8266	27.4926	27.8757	15.4937	15.5345	8.22217	8.18148					80.52	-0.267225	-0.0249023	0.0175171	-0.157178	-0.165967					82.48	12.9526	12.8756	6.74927	6.65814	3.63354	3.63985	1.82214	1.74224
	77.28	87.882	87.8543	56.198	54.4241	31.7526	30.0466	17.0012	15.847	8.91968	8.3904					76.88	60.2719	61.7971	43.5999	44.7962	27.4542	27.8583	15.467	15.5253	8.20264	8.1768					80.6199	-0.291376	-0.0444336	0.0245972	-0.167297	-0.187805					82.58	12.9503	12.871	6.74609	6.65615	3.63354	3.63868	1.83618	1.74186
	77.38	87.8163	87.8043	56.1456	54.3997	31.7362	30.0352	16.9934	15.8416	8.91113	8.38783					76.98	60.2219	61.7511	43.5499	44.7658	27.4324	27.8409	15.4468	15.5162	8.198	8.17213					80.72	-0.294559	-0.0382118	0.0144653	-0.161076	-0.181583					82.6801	12.9409	12.8664	6.74927	6.65415	3.62415	3.63751	1.82056	1.74148
	77.48	87.7515	87.7542	56.116	54.3753	31.7112	30.0239	16.984	15.8363	8.90015	8.38526					77.08	60.1586	61.7052	43.521	44.7354	27.4034	27.8235	15.4342	15.507	8.18311	8.16746					80.8199	-0.282844	-0.0397949	0.0206909	-0.157166	-0.169868					82.78	12.9418	12.8618	6.75867	6.65216	3.63123	3.63634	1.83936	1.74109
	77.58	87.7023	87.7043	56.0753	54.351	31.694	30.0125	16.97	15.8309	8.90564	8.3827					77.18	60.1219	61.6593	43.5109	44.705	27.3926	27.8061	15.4366	15.4979	8.21129	8.16279					80.92	-0.282837	-0.0460205	0.0324097	-0.155579	-0.177673					82.8801	12.9448	12.8572	6.75475	6.65017	3.63586	3.63518	1.84167	1.74071
	77.68	87.6538	87.6544	56.0652	54.3266	31.6659	30.0012	16.9637	15.8256	8.89783	8.38014					77.28	60.0742	61.6135	43.4608	44.6747	27.3706	27.7888	15.4163	15.4887	8.19482	8.15812					81.02	-0.284424	-0.0460205	0.0324097	-0.149353	-0.177673					82.98	12.9246	12.8527	6.73987	6.64818	3.62732	3.63401	1.83545	1.74033
	77.78	87.6077	87.6046	56.0284	54.3023	31.6588	29.9899	16.9606	15.8202	8.89783	8.37758					77.38	60.0344	61.5677	43.4249	44.6444	27.3613	27.7714	15.396	15.4796	8.1925	8.15346					81.1199	-0.290649	-0.0460205	0.0324097	-0.161072	-0.177673					83.08	12.9136	12.8481	6.72974	6.64619	3.61792	3.63284	1.82446	1.73995
	77.88	87.5405	87.5549	55.9847	54.2781	31.6315	29.9786	16.9504	15.8148	8.88843	8.37502					77.48	59.9743	61.522	43.3827	44.6141	27.3315	27.7541	15.3717	15.4704	8.17297	8.1488					81.22	-0.290651	-0.0437026	0.0206909	-0.147035	-0.187074					83.1801	12.923	12.8435	6.73596	6.6442	3.61475	3.63168	1.82836	1.73957
	77.98	87.4897	87.5052	55.9519	54.2538	31.6213	29.9672	16.9293	15.8095	8.88611	8.37245					77.58	59.9336	61.4763	43.3608	44.5838	27.3246	27.7368	15.3859	15.4613	8.17297	8.14414					81.3199	-0.288336	-0.0343018	0.0230103	-0.149353	-0.177679					83.28	12.9019	12.839	6.73132	6.64221	3.60388	3.63051	1.82373	1.73919
	78.08	87.4507	87.4555	55.9152	54.2295	31.6002	29.9559	16.927	15.8042	8.87988	8.3699					77.68	59.861	61.4307	43.3007	44.5536	27.2918	27.7194	15.3522	15.4522	8.15186	8.13949					81.42	-0.28125	-0.0366211	0.0324097	-0.147034	-0.177673					83.3801	12.9019	12.8344	6.72034	6.64023	3.5929	3.62935	1.82996	1.73881
	78.18	87.4015	87.406	55.8793	54.2053	31.5815	29.9446	16.9106	15.7988	8.87598	8.36734					77.78	59.8329	61.3851	43.2914	44.5234	27.2917	27.7021	15.3546	15.4431	8.15894	8.13484					81.52	-0.290649	-0.0460205	0.0324097	-0.137634	-0.177673					83.48	12.8949	12.8299	6.7196	6.63824	3.59216	3.62818	1.82214	1.73843
	78.28	87.353	87.3565	55.8363	54.1811	31.5706	29.9333	16.9114	15.7935	8.8689	8.36478					77.88	59.7797	61.3395	43.2483	44.4932	27.2605	27.6849	15.3405	15.434	8.14954	8.13019					81.6199	-0.290649	-0.0460205	0.0222778	-0.145447	-0.185486					83.58	12.8862	12.8253	6.72034	6.63626	3.59998	3.62702	1.83386	1.73805
	78.38	87.314	87.3071	55.8152	54.1569	31.5416	29.922	16.9036	15.7881	8.86658	8.36222					77.98	59.7258	61.294	43.2156	44.463	27.2386	27.6676	15.3257	15.4249	8.14722	8.12554					81.72	-0.278931	-0.0460205	0.0151978	-0.145447	-0.185486					83.6801	12.8754	12.8208	6.70947	6.63428	3.59448	3.62586	1.83313	1.73767
	78.48	87.2515	87.2577	55.7839	54.1327	31.5315	29.9108	16.8824	15.7828	8.85718	8.35966					78.08	59.6797	61.2485	43.1819	44.4329	27.2042	27.6503	15.3124	15.4157	8.13074	8.1209					81.8199	-0.278931	-0.0476074	0.0222778	-0.145447	-0.185486					83.78	12.8745	12.8163	6.71021	6.6323	3.60388	3.6247	1.83618	1.73729
	78.58	87.2023	87.2084	55.7566	54.1085	31.5151	29.8995	16.8817	15.7774	8.86426	8.35711					78.18	59.6399	61.2031	43.1476	44.4028	27.1941	27.6331	15.2952	15.4067	8.13318	8.11626					81.92	-0.278931	-0.0616455	0.0128784	-0.147766	-0.197205					83.8801	12.8644	12.8118	6.69922	6.63032	3.60461	3.62353	1.83228	1.73691
	78.68	87.1538	87.1592	55.7136	54.0844	31.4924	29.8882	16.8661	15.7721	8.84864	8.35455					78.28	59.5875	61.1578	43.0936	44.3727	27.155	27.6158	15.2749	15.3976	8.11279	8.11162					82.02	-0.278932	-0.0623779	0.0206909	-0.15558	-0.197938					83.98	12.855	12.8072	6.69849	6.62834	3.60852	3.62237	1.83545	1.73652
	78.78	87.1093	87.11	55.6886	54.0602	31.4775	29.8769	16.859	15.7668	8.84387	8.352					78.38	59.5508	61.1125	43.0812	44.3427	27.1417	27.5986	15.2655	15.3885	8.12378	8.10699					82.1199	-0.268804	-0.0749512	0.0222778	-0.147034	-0.198792					84.08	12.8464	12.8027	6.68054	6.62636	3.59448	3.62121	1.82446	1.73614
	78.88	87.103	87.0609	55.6746	54.0361	31.4628	29.8657	16.8629	15.7614	8.84863	8.34945					78.48	59.5016	61.0672	43.0428	44.3126	27.1199	27.5814	15.26	15.3794	8.11121	8.10236					82.22	-0.267218	-0.0655575	0.0308228	-0.139227	-0.189398					84.1801	12.8449	12.7982	6.69068	6.62439	3.58826	3.62005	1.82215	1.73576
	78.98	87.0593	87.0119	55.6348	54.012	31.4393	29.8544	16.8466	15.7561	8.84473	8.3469					78.58	59.4563	61.0219	43.0132	44.2826	27.098	27.5642	15.2476	15.3703	8.09644	8.09773					82.3199	-0.259399	-0.0733643	0.0402222	-0.145447	-0.189392					84.28	12.8527	12.7937	6.69067	6.62241	3.59607	3.6189	1.83386	1.73538
	79.08	87.0249	86.9629	55.6042	53.988	31.4244	29.8432	16.8489	15.7508	8.84705	8.34434					78.68	59.4133	60.9768	42.9757	44.2526	27.073	27.547	15.2264	15.3613	8.08313	8.0931					82.42	-0.271118	-0.085083	0.0402222	-0.157166	-0.201111					84.3801	12.8433	12.7892	6.69067	6.62044	3.5968	3.61774	1.83545	1.735
	79.18	86.9686	86.914	55.5737	53.9639	31.4166	29.8319	16.8473	15.7455	8.84387	8.34179					78.78	59.3555	60.9316	42.928	44.2227	27.0519	27.5298	15.2225	15.3522	8.08313	8.08848					82.52	-0.271118	-0.085083	0.0285034	-0.155579	-0.201111					84.48	12.823	12.7848	6.68054	6.61847	3.59448	3.61658	1.82446	1.73462
	79.28	86.9312	86.8652	55.5417	53.9399	31.4065	29.8207	16.8427	15.7401	8.84314	8.33924					78.88	59.3024	60.8865	42.9031	44.1928	27.0339	27.5126	15.2069	15.3432	8.08313	8.08386					82.6199	-0.271118	-0.0983887	0.0285034	-0.161072	-0.201111					84.58	12.8394	12.7803	6.6875	6.6165	3.59131	3.61542	1.82837	1.73425
	79.38	86.8804	86.8164	55.5105	53.9158	31.3807	29.8094	16.8293	15.7348	8.83691	8.3367					78.98	59.2484	60.8415	42.8694	44.1628	27.0105	27.4954	15.1858	15.3341	8.07141	8.07924					82.72	-0.2688	-0.102296	0.0285034	-0.158754	-0.206605					84.6801	12.8315	12.7758	6.68676	6.61453	3.59058	3.61427	1.83154	1.73387
	79.48	86.8413	86.7676	55.4832	53.8918	31.3619	29.7982	16.8121	15.7295	8.83532	8.33415					79.08	59.1923	60.7964	42.8234	44.133	26.9886	27.4783	15.1757	15.3251	8.0636	8.07462					82.8199	-0.257819	-0.0913086	0.0308228	-0.147766	-0.197211					84.78	12.823	12.7713	6.67896	6.61256	3.58435	3.61311	1.83386	1.73349
	79.58	86.7827	86.719	55.4379	53.8678	31.3307	29.787	16.802	15.7242	8.81812	8.3316					79.18	59.1422	60.7515	42.8116	44.1031	26.9698	27.4612	15.1733	15.316	8.05188	8.07001					82.92	-0.251587	-0.0968018	0.0418091	-0.141541	-0.197205					84.8801	12.8237	12.7669	6.68127	6.61059	3.59448	3.61196	1.82446	1.73311
	79.68	86.7437	86.6704	55.4167	53.8439	31.3088	29.7757	16.7809	15.7189	8.8158	8.32905					79.28	59.0922	60.7066	42.7717	44.0733	26.9636	27.4441	15.1584	15.307	8.05261	8.0654					83.02	-0.253906	-0.085083	0.0480347	-0.141541	-0.197205					84.98	12.8191	12.7624	6.67822	6.60863	3.58276	3.6108	1.8136	1.73273
	79.78	86.6851	86.6219	55.3855	53.8199	31.2948	29.7645	16.7786	15.7135	8.80176	8.32651					79.38	59.0227	60.6617	42.7452	44.0435	26.9402	27.4269	15.1327	15.298	8.05115	8.06079					83.1199	-0.263306	-0.085083	0.0480347	-0.147034	-0.199524					85.08	12.8152	12.758	6.67114	6.60666	3.56873	3.60965	1.80493	1.73235
	79.88	86.6515	86.5734	55.3542	53.796	31.2909	29.7533	16.7802	15.7082	8.80957	8.32396					79.48	58.9914	60.6169	42.7264	44.0137	26.9324	27.4098	15.1538	15.2889	8.05811	8.05618					83.22	-0.251587	-0.0968018	0.0480347	-0.139954	-0.208923					85.1801	12.8159	12.7535	6.66175	6.6047	3.57886	3.6085	1.80262	1.73197
	79.98	86.6147	86.525	55.3152	53.7721	31.2815	29.7421	16.7645	15.7029	8.80249	8.32142					79.58	58.9242	60.5721	42.6906	43.9839	26.8995	27.3928	15.1256	15.2799	8.04407	8.05158					83.3199	-0.249269	-0.0944824	0.0464478	-0.147034	-0.218324					85.28	12.8198	12.7491	6.67737	6.60274	3.57568	3.60734	1.81433	1.73159
	80.08	86.5702	86.4766	55.3019	53.7482	31.2705	29.7309	16.7614	15.6976	8.8064	8.31888					79.68	58.8704	60.5273	42.6874	43.9542	26.891	27.3757	15.1226	15.2709	8.04797	8.04699					83.42	-0.239868	-0.0874023	0.0425415	-0.137634	-0.208923					85.3801	12.812	12.7446	6.67274	6.60078	3.58276	3.60619	1.80493	1.73121
	80.18	86.5249	86.4284	55.255	53.7243	31.2518	29.7197	16.7535	15.6923	8.80798	8.31633					79.78	58.8414	60.4827	42.6726	43.9244	26.8871	27.3586	15.1249	15.2619	8.05347	8.04239					83.52	-0.23047	-0.0952148	0.0519409	-0.145448	-0.208924					85.48	12.8308	12.7402	6.68835	6.59882	3.59216	3.60504	1.81433	1.73083
	80.28	86.4741	86.3801	55.2152	53.7004	31.2424	29.7085	16.7395	15.687	8.79858	8.31379					79.88	58.7906	60.438	42.6327	43.8948	26.8589	27.3416	15.1132	15.2529	8.03699	8.03779					83.6199	-0.224247	-0.0968018	0.0457153	-0.118103	-0.199524					85.58	12.8347	12.7358	6.68127	6.59686	3.59448	3.60389	1.81592	1.73045
	80.38	86.4445	86.332	55.2035	53.6766	31.2307	29.6973	16.731	15.6817	8.80566	8.31125					79.98	58.7438	60.3934	42.5913	43.8651	26.8402	27.3245	15.1053	15.2439	8.04333	8.0332					83.72	-0.224243	-0.0968018	0.0519409	-0.120422	-0.208923					85.6801	12.812	12.7314	6.66724	6.5949	3.57654	3.60274	1.78699	1.73008
	80.48	86.3944	86.2839	55.1863	53.6527	31.2112	29.6862	16.7239	15.6764	8.80176	8.30871					80.08	58.6844	60.3488	42.5656	43.8355	26.8246	27.3075	15.0968	15.2349	8.03235	8.02861					83.8199	-0.226563	-0.0968018	0.0597534	-0.139221	-0.211243					85.78	12.8097	12.727	6.67346	6.59295	3.58118	3.60159	1.80103	1.7297
	80.58	86.3507	86.2358	55.1573	53.6289	31.1971	29.675	16.7145	15.6711	8.78845	8.30618					80.18	58.6429	60.3043	42.5295	43.8059	26.8019	27.2905	15.0944	15.226	8.03234	8.02403					83.92	-0.235962	-0.0968018	0.0496216	-0.118103	-0.232361					85.8801	12.8214	12.7226	6.68054	6.59099	3.58508	3.60044	1.79321	1.72932
	80.68	86.314	86.1879	55.1355	53.6051	31.1721	29.6638	16.6926	15.6658	8.77906	8.30364					80.28	58.6086	60.2598	42.5187	43.7763	26.798	27.2735	15.0881	15.217	8.05029	8.01944					84.02	-0.233644	-0.0944824	0.0402222	-0.115785	-0.23163					85.98	12.8042	12.7182	6.66174	6.58904	3.57495	3.59929	1.78467	1.72894
	80.78	86.2811	86.1399	55.1105	53.5813	31.1611	29.6527	16.6989	15.6605	8.78296	8.3011					80.38	58.5547	60.2154	42.4819	43.7467	26.7715	27.2565	15.064	15.208	8.03552	8.01487					84.1199	-0.21253	-0.085083	0.0425415	-0.108704	-0.228455					86.08	12.7917	12.7138	6.64148	6.58709	3.56482	3.59814	1.77368	1.72856
	80.88	86.2343	86.0921	55.0746	53.5576	31.1409	29.6415	16.6942	15.6552	8.78455	8.29856					80.48	58.5149	60.171	42.4546	43.7172	26.7644	27.2395	15.0562	15.199	8.03467	8.01029					84.22	-0.214111	-0.085083	0.0519409	-0.118103	-0.216736					86.1801	12.7996	12.7094	6.64929	6.58514	3.57263	3.597	1.77917	1.72818
	80.98	86.1906	86.0443	55.0339	53.5338	31.1292	29.6304	16.6809	15.65	8.77832	8.29603					80.58	58.4727	60.1266	42.4296	43.6876	26.7449	27.2226	15.053	15.1901	8.03394	8.00571					84.3199	-0.208625	-0.0866699	0.0542603	-0.106384	-0.205024					86.28	12.7847	12.705	6.6344	6.58319	3.55774	3.59585	1.78308	1.72781
	81.08	86.1421	85.9966	55.0144	53.5101	31.1119	29.6192	16.6715	15.6447	8.77673	8.29349					80.68	58.4172	60.0823	42.3937	43.6582	26.7238	27.2056	15.0429	15.1811	8.01514	8.00114					84.42	-0.201538	-0.0795898	0.0753784	-0.104797	-0.20343					86.3801	12.7878	12.7006	6.63049	6.58124	3.54602	3.59471	1.77686	1.72743
	81.18	86.1007	85.9489	54.9714	53.4864	31.0894	29.6081	16.6669	15.6394	8.77442	8.29096					80.78	58.3672	60.0381	42.3491	43.6287	26.7191	27.1887	15.0405	15.1722	8.01282	7.99657					84.52	-0.216427	-0.0968018	0.074646	-0.110287	-0.20892					86.48	12.7769	12.6962	6.62195	6.57929	3.5437	3.59356	1.77368	1.72705
	81.28	86.0663	85.9013	54.9347	53.4627	31.0729	29.597	16.6637	15.6341	8.78137	8.28843					80.88	58.3368	59.9939	42.3218	43.5992	26.7058	27.1718	15.0272	15.1632	8.005	7.992					84.6199	-0.206299	-0.0874023	0.0597534	-0.111877	-0.208923					86.58	12.7706	12.6919	6.61804	6.57735	3.54688	3.59242	1.77454	1.72667
	81.38	86.0226	85.8537	54.9105	53.439	31.0706	29.5858	16.6614	15.6288	8.77441	8.28589					80.98	58.2836	59.9497	42.2827	43.5698	26.6714	27.1548	14.9983	15.1543	7.99329	7.98744					84.72	-0.212524	-0.108521	0.0675659	-0.118103	-0.208923					86.6801	12.7644	12.6875	6.63208	6.5754	3.54761	3.59127	1.77527	1.72629
	81.48	85.9858	85.8062	54.8855	53.4154	31.0448	29.5747	16.6497	15.6235	8.77673	8.28336					81.08	58.25	59.9056	42.2749	43.5404	26.6801	27.1379	14.996	15.1454	7.99951	7.98288					84.8199	-0.198495	-0.0944824	0.0675659	-0.115784	-0.194894					86.78	12.7534	12.6831	6.62268	6.57346	3.55542	3.59013	1.77759	1.72592
	81.58	85.9312	85.7588	54.8425	53.3917	31.0198	29.5636	16.6239	15.6183	8.75879	8.28083					81.18	58.204	59.8615	42.2515	43.5111	26.6628	27.121	14.9843	15.1365	7.98315	7.97832					84.92	-0.179688	-0.085083	0.0800171	-0.106384	-0.177673					86.8801	12.7566	12.6788	6.61413	6.57152	3.54602	3.58899	1.78308	1.72554
	81.68	85.8921	85.7114	54.8168	53.3681	31.0026	29.5525	16.6223	15.613	8.7478	8.2783					81.28	58.1508	59.8175	42.203	43.4817	26.6433	27.1042	14.967	15.1275	7.9823	7.97376					85.02	-0.189087	-0.0874023	0.0831909	-0.106384	-0.177673					86.98	12.7495	12.6744	6.61487	6.56958	3.5437	3.58784	1.77136	1.72516
	81.78	85.8335	85.6641	54.7839	53.3445	30.9885	29.5414	16.6223	15.6077	8.74548	8.27577					81.38	58.1024	59.7734	42.1812	43.4524	26.6316	27.0873	14.9562	15.1186	7.97302	7.96921					85.1199	-0.181274	-0.0968018	0.0831909	-0.0946655	-0.177673					87.08	12.7495	12.6701	6.60706	6.56764	3.5437	3.5867	1.78308	1.72479
	81.88	85.7827	85.6168	54.7667	53.3209	30.9745	29.5303	16.6223	15.6024	8.7478	8.27325					81.48	58.0563	59.7295	42.1632	43.4231	26.6121	27.0704	14.9553	15.1097	7.97217	7.96466					85.22	-0.182861	-0.0983887	0.0808716	-0.0946655	-0.177673					87.1801	12.7332	12.6658	6.59693	6.5657	3.53589	3.58556	1.76587	1.72441
	81.98	85.7452	85.5696	54.7347	53.2973	30.9706	29.5192	16.6223	15.5972	8.75488	8.27072					81.58	58.0156	59.6856	42.1444	43.3938	26.6042	27.0536	14.9413	15.1008	7.96594	7.96011					85.3199	-0.179693	-0.0952148	0.0714722	-0.0852661	-0.16828					87.28	12.7433	12.6614	6.6001	6.56376	3.53589	3.58442	1.78076	1.72403
	82.08	85.7046	85.5225	54.7058	53.2738	30.9557	29.5081	16.6223	15.5919	8.76892	8.26819					81.68	57.9781	59.6417	42.1202	43.3646	26.5925	27.0367	14.9319	15.0919	7.97766	7.95557					85.42	-0.175781	-0.0889893	0.0808716	-0.0790405	-0.15033					87.3801	12.7433	12.6571	6.59143	6.56183	3.54138	3.58328	1.78308	1.72366
	82.18	85.6577	85.4754	54.6863	53.2502	30.9338	29.497	16.6161	15.5866	8.76269	8.26567					81.78	57.9235	59.5979	42.0702	43.3353	26.5714	27.0199	14.9155	15.083	7.95422	7.95102					85.52	-0.173462	-0.0913086	0.0847778	-0.0790405	-0.152649					87.48	12.7433	12.6528	6.58911	6.55989	3.54602	3.58214	1.78308	1.72328
	82.28	85.6077	85.4284	54.6355	53.2267	30.9166	29.4859	16.609	15.5814	8.75562	8.26314					81.88	57.8867	59.5541	42.0483	43.3061	26.5668	27.0031	14.9202	15.0741	7.95972	7.94648					85.6199	-0.165649	-0.100708	0.0737915	-0.0790405	-0.162048					87.58	12.7339	12.6485	6.58911	6.55796	3.5343	3.581	1.77368	1.7229
	82.38	85.5734	85.3814	54.6042	53.2032	30.9042	29.4748	16.5989	15.5761	8.7572	8.26062					81.98	57.8524	59.5104	42.0304	43.277	26.5551	26.9863	14.9249	15.0653	7.96204	7.94195					85.72	-0.153938	-0.0889964	0.0675659	-0.0618358	-0.142524					87.6801	12.7316	12.6441	6.57971	6.55603	3.53198	3.57987	1.77136	1.72252
	82.48	85.5327	85.3345	54.573	53.1797	30.8815	29.4638	16.5911	15.5709	8.74548	8.25809					82.08	57.8187	59.4666	42.01	43.2478	26.5308	26.9695	14.9202	15.0564	7.94714	7.93741					85.8199	-0.15625	-0.0889893	0.0792847	-0.0790405	-0.142517					87.78	12.73	12.6398	6.56799	6.5541	3.52258	3.57873	1.76196	1.72215
	82.58	85.5015	85.2877	54.5363	53.1563	30.8713	29.4527	16.5817	15.5656	8.74548	8.25557					82.18	57.7821	59.423	41.989	43.2187	26.5277	26.9528	14.9217	15.0475	7.9613	7.93288					85.92	-0.165649	-0.0905762	0.0910034	-0.071228	-0.151917					87.8801	12.7136	12.6355	6.55787	6.55217	3.52417	3.57759	1.75183	1.72177
	82.68	85.4624	85.2409	54.5238	53.1328	30.8479	29.4416	16.5793	15.5604	8.73609	8.25305					82.28	57.736	59.3794	41.9624	43.1896	26.516	26.936	14.9171	15.0386	7.97534	7.92835					86.02	-0.153931	-0.0968018	0.0886841	-0.071228	-0.15033					87.98	12.7332	12.6312	6.57275	6.55024	3.53516	3.57645	1.76123	1.7214
	82.78	85.421	85.1941	54.4949	53.1094	30.8495	29.4306	16.5708	15.5551	8.74316	8.25053					82.38	57.6953	59.3358	41.9335	43.1605	26.5066	26.9192	14.9147	15.0298	7.96826	7.92382					86.1199	-0.153931	-0.0968018	0.0792847	-0.0728149	-0.15033					88.08	12.7261	12.6269	6.57349	6.54831	3.52649	3.57532	1.76514	1.72102
	82.88	85.3569	85.1475	54.4558	53.0859	30.8323	29.4195	16.5543	15.5499	8.73767	8.24801					82.48	57.636	59.2923	41.9031	43.1314	26.4832	26.9025	14.9022	15.0209	7.97144	7.9193					86.22	-0.1532	-0.0944839	0.0792847	-0.0767226	-0.150331					88.1801	12.7238	12.6227	6.57812	6.54639	3.5304	3.57418	1.76977	1.72064
	82.98	85.2944	85.1008	54.4191	53.0625	30.8033	29.4085	16.552	15.5446	8.73145	8.24549					82.58	57.6016	59.2488	41.8811	43.1024	26.4644	26.8858	14.8944	15.0121	7.96277	7.91478					86.3199	-0.142222	-0.0655518	0.081604	-0.0595093	-0.142528					88.28	12.7292	12.6184	6.57507	6.54446	3.52344	3.57305	1.78076	1.72027
	83.08	85.2476	85.0543	54.3855	53.0391	30.7932	29.3975	16.538	15.5394	8.72986	8.24297					82.68	57.5461	59.2054	41.8413	43.0734	26.4434	26.8691	14.8765	15.0033	7.95349	7.91026					86.42	-0.142212	-0.0795898	0.0988159	-0.0595093	-0.142517					88.3801	12.7316	12.6141	6.58289	6.54254	3.52417	3.57192	1.78308	1.71989
	83.18	85.1991	85.0078	54.3425	53.0158	30.7698	29.3864	16.5309	15.5341	8.72437	8.24046					82.78	57.4977	59.162	41.8234	43.0444	26.4347	26.8523	14.8655	14.9944	7.95654	7.90574					86.52	-0.142212	-0.0889893	0.097229	-0.0595093	-0.142517					88.48	12.7222	12.6098	6.5719	6.54061	3.52649	3.57078	1.78308	1.71952
	83.28	85.1655	84.9613	54.3152	52.9924	30.762	29.3754	16.5348	15.5289	8.72827	8.23794					82.88	57.4492	59.1186	41.7889	43.0155	26.4183	26.8357	14.8608	14.9856	7.9519	7.90123					86.6199	-0.134399	-0.0889893	0.0964966	-0.0595093	-0.144104					88.58	12.7214	12.6056	6.57898	6.53869	3.52576	3.56965	1.79248	1.71914
	83.38	85.1124	84.9149	54.2816	52.9691	30.7597	29.3644	16.5208	15.5236	8.72363	8.23542					82.98	57.4258	59.0753	41.7671	42.9865	26.4191	26.819	14.86	14.9768	7.95886	7.89672					86.72	-0.122688	-0.0772777	0.0870972	-0.050117	-0.137031					88.6801	12.7293	12.6013	6.5813	6.53677	3.52966	3.56852	1.7854	1.71876
	83.48	85.0757	84.8686	54.2667	52.9457	30.7447	29.3534	16.5208	15.5184	8.73766	8.23291					83.08	57.3837	59.032	41.7429	42.9576	26.4222	26.8023	14.8546	14.9679	7.95972	7.89221					86.8199	-0.125	-0.0772705	0.0988159	-0.0595093	-0.132385					88.78	12.7128	12.597	6.59302	6.53485	3.5249	3.56739	1.80103	1.71839
	83.58	85.0249	84.8223	54.2332	52.9225	30.7128	29.3424	16.5028	15.5132	8.71973	8.23039					83.18	57.35	58.9888	41.7131	42.9287	26.4034	26.7856	14.8522	14.9591	7.97375	7.88771					86.92	-0.120361	-0.0827637	0.0988159	-0.0571899	-0.144104					88.8801	12.712	12.5928	6.5813	6.53294	3.51245	3.56626	1.78467	1.71801
	83.68	84.9803	84.7761	54.2081	52.8992	30.7096	29.3314	16.5074	15.5079	8.71497	8.22788					83.28	57.3212	58.9456	41.6843	42.8998	26.391	26.769	14.8429	14.9503	7.96204	7.8832					87.02	-0.110968	-0.0733643	0.101135	-0.0477962	-0.133123					88.98	12.7026	12.5886	6.5719	6.53102	3.51794	3.56513	1.78308	1.71764
	83.78	84.9218	84.7299	54.1824	52.8759	30.6995	29.3204	16.4934	15.5027	8.71423	8.22537					83.38	57.2719	58.9024	41.6506	42.871	26.3644	26.7524	14.8326	14.9415	7.95422	7.87871					87.1199	-0.110962	-0.0749512	0.108948	-0.0477905	-0.128479					89.08	12.6941	12.5843	6.56018	6.5291	3.50696	3.564	1.7948	1.71726
	83.88	84.8608	84.6838	54.1644	52.8526	30.6705	29.3094	16.4817	15.4975	8.71423	8.22286					83.48	57.2352	58.8593	41.6304	42.8422	26.3542	26.7357	14.8351	14.9327	7.96204	7.87421					87.22	-0.112549	-0.0811768	0.102722	-0.0477905	-0.134705					89.1801	12.6909	12.5801	6.55945	6.52719	3.50464	3.56287	1.7854	1.71689
	83.98	84.8101	84.6378	54.1433	52.8294	30.6565	29.2984	16.4723	15.4922	8.71423	8.22035					83.58	57.1875	58.8163	41.6085	42.8134	26.3402	26.7191	14.8303	14.9239	7.97144	7.86971					87.3199	-0.0992503	-0.069458	0.102722	-0.0360718	-0.125312					89.28	12.6918	12.5758	6.55554	6.52528	3.49451	3.56174	1.78857	1.71651
	84.08	84.7437	84.5918	54.116	52.8062	30.6409	29.2874	16.4504	15.487	8.7002	8.21784					83.68	57.1555	58.7732	41.5819	42.7846	26.3214	26.7025	14.8319	14.9151	7.95495	7.86522					87.42	-0.110962	-0.0811768	0.114441	-0.0360718	-0.146423					89.3801	12.6893	12.5716	6.5664	6.52336	3.48975	3.56061	1.79712	1.71614
	84.18	84.6843	84.5459	54.0941	52.783	30.6307	29.2764	16.4598	15.4818	8.708	8.21533					83.78	57.1211	58.7303	41.5616	42.7559	26.3129	26.6859	14.8335	14.9064	7.95813	7.86073					87.52	-0.0992503	-0.069458	0.100403	-0.0243602	-0.134712					89.48	12.6808	12.5674	6.55945	6.52145	3.47498	3.55948	1.78467	1.71576
	84.28	84.6249	84.5	54.0581	52.7598	30.6057	29.2655	16.4465	15.4766	8.69153	8.21282					83.88	57.0946	58.6873	41.5327	42.7271	26.2917	26.6694	14.8358	14.8976	7.95349	7.85625					87.6199	-0.118767	-0.0811768	0.102722	-0.0376587	-0.146423					89.58	12.6746	12.5632	6.55786	6.51955	3.48511	3.55836	1.78308	1.71539
	84.38	84.5812	84.4541	54.0199	52.7366	30.5823	29.2545	16.4192	15.4713	8.68457	8.21031					83.98	57.0453	58.6444	41.4937	42.6984	26.2761	26.6528	14.828	14.8888	7.95105	7.85176					87.72	-0.118774	-0.0811768	0.102722	-0.0438843	-0.136292					89.6801	12.673	12.559	6.56958	6.51764	3.48511	3.55723	1.7854	1.71501
	84.48	84.5562	84.4083	53.9949	52.7134	30.5706	29.2435	16.4192	15.4661	8.67749	8.2078					84.08	57.0133	58.6016	41.4803	42.6697	26.2495	26.6362	14.8225	14.8801	7.948	7.84728					87.8199	-0.10157	-0.069458	0.100403	-0.0305786	-0.11518					89.78	12.6753	12.5548	6.56018	6.51573	3.48743	3.55611	1.78308	1.71464
	84.58	84.5054	84.3626	53.9574	52.6903	30.5627	29.2326	16.3958	15.4609	8.66895	8.2053					84.18	56.9703	58.5588	41.4523	42.6411	26.2465	26.6197	14.8124	14.8713	7.95032	7.8428					87.92	-0.109375	-0.0678711	0.101135	-0.0227661	-0.113586					89.8801	12.684	12.5506	6.56726	6.51382	3.49451	3.55498	1.79248	1.71427
	84.68	84.4608	84.317	53.9308	52.6672	30.5455	29.2216	16.3981	15.4557	8.66187	8.20279					84.28	56.9251	58.516	41.4116	42.6125	26.2347	26.6032	14.7983	14.8625	7.93628	7.83833					88.02	-0.110966	-0.0639648	0.0980835	-0.0165443	-0.105778					89.98	12.6753	12.5464	6.57507	6.51192	3.49841	3.55386	1.78857	1.71389
	84.78	84.4218	84.2714	53.8956	52.6441	30.5331	29.2107	16.3903	15.4505	8.65405	8.20029					84.38	56.8789	58.4732	41.3866	42.5839	26.2136	26.5866	14.7913	14.8538	7.9292	7.83385					88.1199	-0.110962	-0.0733643	0.097229	-0.0165405	-0.101135					90.08	12.6519	12.5422	6.55237	6.51002	3.47571	3.55273	1.78308	1.71352
	84.88	84.3585	84.2258	53.8715	52.621	30.5175	29.1997	16.3677	15.4453	8.6416	8.19779					84.48	56.8375	58.4306	41.3546	42.5553	26.1941	26.5701	14.7788	14.8451	7.91675	7.82938					88.22	-0.110962	-0.0733643	0.102722	-0.0165405	-0.107361					90.1801	12.6613	12.538	6.55786	6.50811	3.47339	3.55161	1.78308	1.71314
	84.98	84.3218	84.1803	53.8425	52.5979	30.5026	29.1888	16.3684	15.4401	8.64392	8.19528					84.58	56.804	58.3879	41.3397	42.5267	26.2003	26.5536	14.7834	14.8363	7.93311	7.82491					88.3199	-0.104736	-0.0733643	0.100403	-0.0181274	-0.107361					90.28	12.655	12.5338	6.55786	6.50621	3.48511	3.55049	1.7854	1.71277
	85.08	84.2788	84.1349	53.823	52.5749	30.4885	29.1779	16.345	15.4349	8.6377	8.19278					84.68	56.7633	58.3453	41.3132	42.4982	26.1996	26.5372	14.7827	14.8276	7.92297	7.82045					88.42	-0.108643	-0.0710449	0.0910034	-0.024353	-0.107361					90.3801	12.6362	12.5296	6.54383	6.50431	3.48511	3.54937	1.77527	1.7124
	85.18	84.2351	84.0895	53.8035	52.5518	30.4807	29.1669	16.3505	15.4297	8.63611	8.19028					84.78	56.7148	58.3027	41.2834	42.4696	26.1769	26.5207	14.785	14.8189	7.92297	7.81598					88.52	-0.103886	-0.0639648	0.0917358	-0.0266767	-0.0979657					90.48	12.6339	12.5255	6.53906	6.50241	3.48511	3.54825	1.78149	1.71202
	85.28	84.1929	84.0441	53.7722	52.5288	30.469	29.156	16.3434	15.4245	8.63611	8.18778					84.88	56.6946	58.2602	41.2664	42.4412	26.166	26.5042	14.785	14.8101	7.91675	7.81153					88.6199	-0.120357	-0.0632324	0.0925903	-0.0337524	-0.11676					90.58	12.6339	12.5213	6.55005	6.50052	3.48511	3.54712	1.79089	1.71165
	85.38	84.16	83.9988	53.7589	52.5058	30.4495	29.1451	16.3356	15.4193	8.63611	8.18528					84.98	56.6328	58.2177	41.2288	42.4127	26.1425	26.4878	14.7819	14.8014	7.90027	7.80707					88.72	-0.110968	-0.0538387	0.0831909	-0.0243587	-0.107367					90.6801	12.63	12.5171	6.54614	6.49862	3.47339	3.54601	1.80029	1.71127
	85.48	84.1014	83.9536	53.7292	52.4828	30.4299	29.1342	16.3309	15.4141	8.62671	8.18278					85.08	56.611	58.1753	41.228	42.3842	26.1293	26.4713	14.7827	14.7927	7.91284	7.80261					88.8199	-0.112549	-0.053833	0.0831909	-0.0259399	-0.107361					90.78	12.63	12.513	6.53992	6.49672	3.47339	3.54489	1.80261	1.7109
	85.58	84.0718	83.9084	53.7035	52.4598	30.4182	29.1233	16.3199	15.4089	8.62439	8.18028					85.18	56.5602	58.1329	41.1945	42.3558	26.1058	26.4549	14.7671	14.784	7.90344	7.79816					88.92	-0.107056	-0.053833	0.081604	-0.0321655	-0.107361					90.8801	12.616	12.5088	6.52112	6.49483	3.45618	3.54377	1.7854	1.71053
	85.68	84.0288	83.8633	53.6707	52.4369	30.3987	29.1124	16.3004	15.4037	8.60876	8.17779					85.28	56.5305	58.0905	41.1772	42.3274	26.0964	26.4385	14.7694	14.7753	7.90735	7.79371					89.02	-0.107056	-0.0554199	0.0730591	-0.0344849	-0.107361					90.98	12.605	12.5047	6.53052	6.49294	3.45935	3.54265	1.79248	1.71015
	85.78	83.9819	83.8182	53.6511	52.4139	30.3909	29.1015	16.2919	15.3985	8.60486	8.17529					85.38	56.5055	58.0482	41.1476	42.299	26.0863	26.4221	14.7655	14.7666	7.90503	7.78926					89.1199	-0.107056	-0.069458	0.0636597	-0.0438843	-0.107361					91.08	12.5972	12.5005	6.52661	6.49104	3.45227	3.54153	1.78931	1.70978
	85.88	83.9327	83.7732	53.6332	52.391	30.3807	29.0906	16.2919	15.3933	8.60645	8.1728					85.48	56.4593	58.0059	41.1288	42.2707	26.0737	26.4057	14.7655	14.7579	7.90027	7.78482					89.22	-0.109375	-0.0717773	0.0636597	-0.0438843	-0.107361					91.1801	12.5925	12.4964	6.51721	6.48915	3.45227	3.54041	1.80261	1.70941
	85.98	83.91	83.7283	53.6222	52.3681	30.3776	29.0797	16.2871	15.3881	8.6134	8.1703					85.58	56.4227	57.9636	41.0913	42.2424	26.0496	26.3893	14.7538	14.7493	7.90271	7.78038					89.3199	-0.118774	-0.0811768	0.0636597	-0.0438843	-0.107361					91.28	12.5831	12.4922	6.5188	6.48726	3.44763	3.5393	1.7948	1.70904
	86.08	83.8608	83.6834	53.5831	52.3452	30.358	29.0689	16.2802	15.3829	8.60645	8.16781					85.68	56.375	57.9215	41.078	42.2141	26.0417	26.3729	14.746	14.7406	7.89246	7.77594					89.42	-0.117188	-0.0795898	0.0620728	-0.0422974	-0.105774					91.3801	12.5831	12.4881	6.52197	6.48538	3.45544	3.53818	1.8042	1.70866
	86.18	83.8101	83.6385	53.5613	52.3223	30.3362	29.058	16.2708	15.3777	8.60486	8.16531					85.78	56.3391	57.8793	41.0515	42.1858	26.016	26.3566	14.7343	14.7319	7.88318	7.7715					89.52	-0.110966	-0.0733643	0.0574341	-0.0383949	-0.0995522					91.48	12.5737	12.484	6.52271	6.48349	3.43665	3.53706	1.79321	1.70829
	86.28	83.7609	83.5937	53.5332	52.2994	30.3378	29.0471	16.2708	15.3725	8.59863	8.16282					85.88	56.3203	57.8372	41.0389	42.1575	26.0183	26.3402	14.7499	14.7233	7.89014	7.76707					89.6199	-0.122674	-0.0874023	0.0714722	-0.0595093	-0.11908					91.58	12.5714	12.4799	6.51331	6.4816	3.43433	3.53595	1.79089	1.70792
	86.38	83.7124	83.5489	53.5144	52.2766	30.3221	29.0363	16.259	15.3674	8.59705	8.16033					85.98	56.2766	57.7951	41.0164	42.1293	26.0066	26.3239	14.746	14.7146	7.8949	7.76263					89.72	-0.122681	-0.0968018	0.0597534	-0.071228	-0.11908					91.6801	12.5746	12.4757	6.5282	6.47972	3.44531	3.53484	1.81201	1.70754
	86.48	83.6561	83.5042	53.4871	52.2538	30.3049	29.0254	16.245	15.3622	8.58924	8.15784					86.08	56.2242	57.753	40.9905	42.1011	25.9832	26.3076	14.7343	14.7059	7.88074	7.75821					89.8199	-0.122681	-0.0968018	0.0574341	-0.071228	-0.11908					91.78	12.5753	12.4716	6.52429	6.47783	3.44604	3.53372	1.80261	1.70717
	86.58	83.6093	83.4596	53.462	52.2309	30.2877	29.0145	16.2285	15.357	8.58606	8.15535					86.18	56.1875	57.7111	40.9647	42.0729	25.9777	26.2913	14.7288	14.6973	7.88623	7.75378					89.92	-0.122681	-0.0968018	0.050354	-0.071228	-0.11908					91.8801	12.5698	12.4675	6.50781	6.47595	3.44287	3.53261	1.80884	1.7068
	86.68	83.5695	83.415	53.434	52.2081	30.2792	29.0037	16.2231	15.3518	8.5885	8.15286					86.28	56.15	57.6691	40.9539	42.0447	25.9629	26.275	14.7335	14.6886	7.88318	7.74936					90.02	-0.122681	-0.108521	0.0574341	-0.071228	-0.11908					91.98	12.562	12.4634	6.50708	6.47407	3.44214	3.5315	1.81042	1.70643
	86.78	83.5327	83.3705	53.4167	52.1854	30.2737	28.9929	16.2239	15.3467	8.56812	8.15037					86.38	56.111	57.6272	40.9397	42.0165	25.9604	26.2587	14.7311	14.68	7.88074	7.74494					90.1199	-0.122681	-0.110107	0.0597534	-0.071228	-0.11908					92.08	12.5457	12.4593	6.50159	6.47219	3.43665	3.53038	1.8042	1.70606
	86.88	83.4757	83.326	53.3855	52.1626	30.2526	28.982	16.2145	15.3415	8.5658	8.14789					86.48	56.0602	57.5853	40.9109	41.9884	25.9402	26.2424	14.7218	14.6714	7.87146	7.74052					90.22	-0.122681	-0.116333	0.0597534	-0.0728149	-0.11908					92.1801	12.5535	12.4552	6.51026	6.47031	3.44531	3.52927	1.81202	1.70568
	86.98	83.4445	83.2815	53.366	52.1398	30.2401	28.9712	16.2004	15.3363	8.5752	8.1454					86.58	56.0243	57.5435	40.8843	41.9603	25.9355	26.2261	14.7147	14.6627	7.8761	7.7361					90.3199	-0.122681	-0.116333	0.0574341	-0.0790405	-0.130798					92.28	12.5526	12.4511	6.51721	6.46843	3.45227	3.52816	1.82056	1.70531
	87.08	83.3843	83.2371	53.3464	52.1171	30.2424	28.9604	16.2004	15.3312	8.56812	8.14292					86.68	55.9711	57.5017	40.8593	41.9322	25.9097	26.2099	14.703	14.6541	7.86438	7.73169					90.42	-0.110962	-0.116333	0.0480347	-0.0790405	-0.130798					92.3801	12.548	12.4471	6.5188	6.46655	3.44446	3.52705	1.82214	1.70494
	87.18	83.3358	83.1928	53.3269	52.0944	30.2229	28.9495	16.1864	15.326	8.56579	8.14043					86.78	55.9227	57.4599	40.8523	41.9042	25.9121	26.1936	14.703	14.6455	7.87219	7.72728					90.52	-0.113281	-0.116333	0.0464478	-0.0790405	-0.128479					92.48	12.5417	12.443	6.5094	6.46468	3.43591	3.52594	1.81274	1.70457
	87.28	83.2772	83.1485	53.2902	52.0717	30.2057	28.9387	16.1793	15.3208	8.5603	8.13795					86.88	55.9023	57.4182	40.8225	41.8762	25.894	26.1774	14.692	14.6369	7.86438	7.72287					90.6199	-0.108651	-0.104614	0.0402222	-0.0650024	-0.0933228					92.58	12.5347	12.4389	6.50085	6.46281	3.43433	3.52483	1.81042	1.7042
	87.38	83.2515	83.1043	53.266	52.049	30.1995	28.9279	16.1598	15.3157	8.55566	8.13546					86.98	55.8531	57.3765	40.7937	41.8481	25.8636	26.1612	14.6827	14.6283	7.85266	7.71846					90.72	-0.101567	-0.106938	0.0542603	-0.0579267	-0.086247					92.6801	12.5324	12.4348	6.49927	6.46093	3.43433	3.52372	1.81592	1.70382
	87.48	83.2234	83.0601	53.2543	52.0263	30.1909	28.9171	16.1606	15.3105	8.56348	8.13298					87.08	55.8235	57.3349	40.7733	41.8202	25.8621	26.145	14.6819	14.6197	7.85657	7.71406					90.8199	-0.114855	-0.128052	0.059021	-0.0673218	-0.107348					92.78	12.5323	12.4308	6.50867	6.45906	3.43433	3.52262	1.82996	1.70345
	87.58	83.1991	83.016	53.2316	52.0037	30.1783	28.9063	16.1387	15.3054	8.56262	8.1305					87.18	55.7812	57.2933	40.7577	41.7922	25.8519	26.1288	14.6811	14.6111	7.85107	7.70966					90.92	-0.122681	-0.128052	0.0308228	-0.0813599	-0.107361					92.8801	12.5144	12.4267	6.51099	6.45719	3.43433	3.52151	1.82214	1.70308
	87.68	83.1421	82.9719	53.2042	51.981	30.1721	28.8955	16.1379	15.3002	8.54785	8.12802					87.28	55.7336	57.2517	40.7312	41.7642	25.8425	26.1126	14.6718	14.6025	7.84412	7.70526					91.02	-0.12195	-0.114014	0.0379028	-0.0884414	-0.116762					92.98	12.5128	12.4227	6.5094	6.45532	3.4281	3.5204	1.81592	1.70271
	87.78	83.1108	82.9279	53.1707	51.9584	30.1487	28.8847	16.1301	15.2951	8.53687	8.12554					87.38	55.7031	57.2102	40.7108	41.7363	25.812	26.0964	14.6639	14.5939	7.84326	7.70087					91.1199	-0.11878	-0.104614	0.0308228	-0.0790405	-0.107361					93.08	12.5018	12.4186	6.49927	6.45345	3.41553	3.5193	1.82056	1.70234
	87.88	83.0913	82.8839	53.1527	51.9358	30.1503	28.874	16.1216	15.2899	8.54395	8.12306					87.48	55.668	57.1687	40.689	41.7084	25.809	26.0802	14.6584	14.5853	7.84717	7.69648					91.22	-0.107063	-0.104621	0.0386353	-0.0689158	-0.0956492					93.1801	12.5011	12.4145	6.48987	6.45158	3.42261	3.51819	1.82214	1.70197
	87.98	83.0405	82.84	53.1176	51.9132	30.1331	28.8632	16.1129	15.2848	8.54004	8.12058					87.58	55.6165	57.1273	40.6616	41.6806	25.7761	26.0641	14.6428	14.5768	7.83472	7.69209					91.3199	-0.118767	-0.11792	0.0441284	-0.086853	-0.107354					93.28	12.4926	12.4105	6.49695	6.44971	3.42029	3.51709	1.83154	1.7016
	88.08	83.007	82.7961	53.0964	51.8906	30.1119	28.8524	16.0989	15.2796	8.52905	8.1181					87.68	55.5836	57.0859	40.6421	41.6527	25.7644	26.0479	14.6437	14.5682	7.83312	7.6877					91.42	-0.118774	-0.124146	0.0324097	-0.0751343	-0.115173					93.3801	12.4933	12.4065	6.48987	6.44785	3.42261	3.51598	1.83386	1.70123
	88.18	82.9624	82.7523	53.0675	51.8681	30.0995	28.8416	16.0989	15.2745	8.52673	8.11563					87.78	55.5406	57.0445	40.6108	41.6249	25.7527	26.0318	14.6389	14.5596	7.82141	7.68332					91.52	-0.117188	-0.122559	0.0324097	-0.0852671	-0.113587					93.48	12.4933	12.4024	6.48755	6.44598	3.41638	3.51488	1.82446	1.70086
	88.28	82.9241	82.7085	53.0441	51.8455	30.0924	28.8309	16.0911	15.2693	8.52515	8.11315					87.88	55.5149	57.0032	40.5913	41.5971	25.7449	26.0157	14.6265	14.5511	7.8136	7.67893					91.6199	-0.122684	-0.116333	0.0339966	-0.0790405	-0.107361					93.58	12.4901	12.3984	6.47974	6.44412	3.41321	3.51377	1.83228	1.70048
	88.38	82.8804	82.6648	53.0128	51.823	30.0784	28.8201	16.0911	15.2642	8.5166	8.11068					87.98	55.4711	56.9619	40.5569	41.5693	25.7183	25.9996	14.6311	14.5425	7.81042	7.67455					91.72	-0.122681	-0.118652	0.0379028	-0.0790405	-0.10968					93.6801	12.4816	12.3944	6.47973	6.44226	3.42651	3.51267	1.83386	1.70011
	88.48	82.8429	82.6211	52.9926	51.8005	30.0721	28.8094	16.0715	15.2591	8.5072	8.1082					88.08	55.4391	56.9206	40.5515	41.5415	25.7207	25.9835	14.6265	14.534	7.81287	7.67018					91.8199	-0.125	-0.128052	0.0151978	-0.0790405	-0.11908					93.78	12.473	12.3904	6.47742	6.4404	3.41479	3.51157	1.82532	1.69974
	88.58	82.7882	82.5775	52.9691	51.778	30.0533	28.7986	16.0715	15.2539	8.5072	8.10573					88.18	55.3837	56.8795	40.5132	41.5138	25.7019	25.9674	14.6054	14.5254	7.79407	7.6658					91.92	-0.134399	-0.128052	0.0206909	-0.0790405	-0.11908					93.8801	12.4644	12.3863	6.48206	6.43854	3.41479	3.51047	1.82446	1.69937
	88.68	82.7476	82.5339	52.948	51.7555	30.0409	28.7879	16.0715	15.2488	8.4978	8.10325					88.28	55.3617	56.8383	40.5015	41.4861	25.6941	25.9513	14.6053	14.5169	7.80188	7.66143					92.02	-0.143793	-0.137451	0.0222778	-0.0790348	-0.128473					93.98	12.462	12.3823	6.47351	6.43668	3.41479	3.50937	1.82214	1.699
	88.78	82.6874	82.4904	52.9167	51.733	30.0237	28.7771	16.0637	15.2436	8.49548	8.10078					88.38	55.318	56.7972	40.4546	41.4584	25.673	25.9352	14.5842	14.5084	7.78076	7.65706					92.1199	-0.135992	-0.128052	0.0175171	-0.0790405	-0.11908					94.08	12.4503	12.3783	6.46802	6.43482	3.40308	3.50826	1.80103	1.69863
	88.88	82.646	82.4469	52.8878	51.7106	30.0026	28.7664	16.052	15.2385	8.48926	8.09831					88.48	55.2938	56.7561	40.4233	41.4307	25.6543	25.9192	14.5679	14.4999	7.78003	7.6527					92.22	-0.15002	-0.135859	0.0183716	-0.0868483	-0.126887					94.1801	12.4441	12.3743	6.47741	6.43296	3.42419	3.50717	1.81982	1.69826
	88.98	82.6014	82.4035	52.8722	51.6882	29.9987	28.7557	16.0488	15.2334	8.4939	8.09584					88.58	55.2523	56.715	40.41	41.4031	25.6519	25.9031	14.5631	14.4913	7.79407	7.64833					92.3199	-0.138306	-0.137451	0.00115967	-0.086853	-0.126892					94.28	12.4425	12.3703	6.47192	6.43111	3.4093	3.50607	1.81433	1.69789
	89.08	82.5428	82.3601	52.8363	51.6657	29.9885	28.745	16.0403	15.2283	8.49548	8.09337					88.68	55.218	56.674	40.3835	41.3754	25.6348	25.8871	14.5538	14.4828	7.78235	7.64397					92.42	-0.138306	-0.143677	0.00115967	-0.0884399	-0.126892					94.3801	12.4331	12.3663	6.46252	6.42925	3.41479	3.50497	1.82214	1.69752
	89.18	82.5093	82.3168	52.8152	51.6433	29.969	28.7342	16.0286	15.2231	8.48608	8.0909					88.78	55.1868	56.6331	40.3553	41.3478	25.6183	25.8711	14.5374	14.4743	7.76514	7.63961					92.52	-0.121099	-0.134277	0.00115967	-0.0852718	-0.117498					94.48	12.4253	12.3623	6.46643	6.4274	3.40308	3.50387	1.81665	1.69715
	89.28	82.4624	82.2735	52.7957	51.6209	29.9612	28.7235	16.0286	15.218	8.47754	8.08844					88.88	55.1508	56.5921	40.3241	41.3202	25.6011	25.8551	14.5413	14.4658	7.76282	7.63526					92.6199	-0.132812	-0.135864	0.0105591	-0.0790405	-0.120667					94.58	12.4207	12.3583	6.4696	6.42555	3.41479	3.50277	1.81201	1.69678
	89.38	82.4249	82.2303	52.755	51.5986	29.9495	28.7128	16.0286	15.2129	8.47595	8.08597					88.98	55.1204	56.5512	40.3195	41.2927	25.6035	25.8391	14.5366	14.4573	7.76282	7.6309					92.72	-0.142212	-0.138184	-0.00274658	-0.0790405	-0.126892					94.6801	12.423	12.3543	6.46021	6.4237	3.41479	3.50167	1.80884	1.69641
	89.48	82.3726	82.1871	52.7214	51.5762	29.9416	28.7021	16.0106	15.2078	8.46655	8.0835					89.08	55.1008	56.5104	40.2905	41.2651	25.587	25.8231	14.5327	14.4488	7.76831	7.62655					92.8199	-0.142212	-0.147583	-0.00274658	-0.0696411	-0.126892					94.78	12.423	12.3504	6.48132	6.42185	3.42419	3.50058	1.82532	1.69604
	89.58	82.3195	82.144	52.7051	51.5539	29.9276	28.6914	15.9989	15.2027	8.4541	8.08104					89.18	55.0625	56.4695	40.271	41.2376	25.5746	25.8071	14.5139	14.4403	7.76123	7.6222					92.92	-0.139893	-0.145264	-0.0043335	-0.0767212	-0.124573					94.8801	12.405	12.3464	6.46253	6.42	3.41711	3.49948	1.81433	1.69567
	89.68	82.2827	82.1009	52.6863	51.5315	29.9104	28.6807	16.0012	15.1975	8.4502	8.07857					89.28	55.0312	56.4288	40.2499	41.2101	25.5714	25.7911	14.51	14.4318	7.77222	7.61786					93.02	-0.14221	-0.135864	-0.00823975	-0.0790391	-0.12921					94.98	12.4097	12.3424	6.46643	6.41815	3.42102	3.49839	1.82056	1.69531
	89.78	82.2437	82.0578	52.655	51.5092	29.8909	28.6701	16.0012	15.1924	8.44861	8.07611					89.38	54.9836	56.388	40.2218	41.1827	25.5433	25.7752	14.4937	14.4234	7.7417	7.61351					93.1199	-0.142212	-0.138184	0.00115967	-0.0907593	-0.138611					95.08	12.4019	12.3385	6.4696	6.41631	3.41638	3.49729	1.81274	1.69494
	89.88	82.2124	82.0149	52.6355	51.4869	29.8792	28.6594	15.9895	15.1873	8.43921	8.07365					89.48	54.9391	56.3473	40.2007	41.1552	25.5222	25.7592	14.4803	14.4149	7.74255	7.60917					93.22	-0.141481	-0.145265	-0.00115967	-0.0884414	-0.136293					95.1801	12.3917	12.3345	6.4602	6.41446	3.41479	3.4962	1.81042	1.69457
	89.98	82.1639	81.9719	52.6066	51.4647	29.8698	28.6487	15.9895	15.1822	8.43689	8.07118					89.58	54.9117	56.3067	40.1639	41.1278	25.5027	25.7433	14.4788	14.4064	7.7417	7.60483					93.3199	-0.136725	-0.135864	-0.00823975	-0.0790405	-0.125312					95.28	12.38	12.3305	6.43909	6.41262	3.40308	3.4951	1.79871	1.6942
	90.08	82.1226	81.929	52.5847	51.4424	29.8479	28.638	15.9723	15.1771	8.43066	8.06872					89.68	54.8922	56.266	40.171	41.1004	25.5027	25.7274	14.4835	14.398	7.74328	7.6005					93.42	-0.130493	-0.135864	0.00274658	-0.0790405	-0.11908					95.3801	12.3949	12.3266	6.45789	6.41077	3.42419	3.49401	1.80811	1.69383
	90.18	82.0718	81.8862	52.559	51.4201	29.8401	28.6274	15.97	15.172	8.43689	8.06626					89.78	54.8336	56.2255	40.1311	41.073	25.4816	25.7115	14.4615	14.3895	7.7417	7.59616					93.52	-0.117195	-0.124146	0.00897217	-0.0673289	-0.107368					95.48	12.3745	12.3226	6.46021	6.40893	3.42651	3.49292	1.82214	1.69346
	90.28	82.0327	81.8434	52.5261	51.3979	29.8284	28.6167	15.9583	15.1669	8.42908	8.0638					89.88	54.8024	56.1849	40.114	41.0456	25.4714	25.6956	14.464	14.3811	7.74329	7.59183					93.6199	-0.100832	-0.124146	0.00897217	-0.0650024	-0.107361					95.58	12.3901	12.3187	6.45703	6.40709	3.44055	3.49182	1.82214	1.69309
	90.38	81.9952	81.8007	52.4972	51.3757	29.8026	28.606	15.9583	15.1618	8.42749	8.06134					89.98	54.7594	56.1444	40.0702	41.0183	25.4535	25.6797	14.4436	14.3726	7.72534	7.5875					93.72	-0.0914364	-0.114019	0.0230103	-0.04389	-0.119085					95.6801	12.38	12.3147	6.4524	6.40525	3.43042	3.49073	1.81043	1.69272
	90.48	81.9624	81.758	52.4832	51.3535	29.801	28.5954	15.952	15.1567	8.42517	8.05888					90.08	54.7258	56.1039	40.0515	40.991	25.4441	25.6638	14.4507	14.3642	7.72375	7.58318					93.8199	-0.0930176	-0.106934	0.0324097	-0.0462036	-0.120667					95.78	12.3832	12.3108	6.45557	6.40341	3.44214	3.48964	1.82764	1.69235
	90.58	81.9233	81.7153	52.4519	51.3313	29.7893	28.5848	15.9426	15.1516	8.42517	8.05643					90.18	54.6914	56.0635	40.0217	40.9637	25.4246	25.648	14.4358	14.3557	7.72998	7.57886					93.92	-0.105469	-0.114746	0.0300903	-0.0540161	-0.125305					95.8801	12.3667	12.3069	6.46021	6.40157	3.43433	3.48855	1.82214	1.69199
	90.68	81.8647	81.6727	52.423	51.3091	29.7698	28.5741	15.9426	15.1465	8.41577	8.05397					90.28	54.6328	56.0231	39.9897	40.9364	25.4128	25.6321	14.4218	14.3473	7.71362	7.57454					94.02	-0.0914345	-0.110107	0.0222778	-0.0477943	-0.117496					95.98	12.3644	12.303	6.45081	6.39974	3.43433	3.48746	1.81274	1.69162
	90.78	81.8241	81.6302	52.4011	51.287	29.7698	28.5635	15.9426	15.1414	8.41345	8.05151					90.38	54.6086	55.9827	39.9851	40.9092	25.4011	25.6163	14.4139	14.3389	7.72144	7.57022					94.1199	-0.082036	-0.108521	0.0308228	-0.039978	-0.103455					96.08	12.3644	12.299	6.45789	6.3979	3.45544	3.48637	1.81982	1.69125
	90.88	81.7726	81.5877	52.377	51.2648	29.7596	28.5529	15.9309	15.1363	8.41663	8.04906					90.48	54.5836	55.9424	39.9514	40.8819	25.3855	25.6004	14.4061	14.3305	7.71277	7.5659					94.22	-0.0852003	-0.116328	0.0457153	-0.0477858	-0.111262					96.1801	12.3347	12.2951	6.44849	6.39606	3.44604	3.48528	1.81042	1.69088
	90.98	81.7319	81.5452	52.3542	51.2427	29.762	28.5422	15.9309	15.1312	8.41736	8.0466					90.58	54.5328	55.9021	39.9249	40.8547	25.3621	25.5846	14.3944	14.322	7.72144	7.56159					94.3199	-0.0914307	-0.116333	0.0308228	-0.0477905	-0.111267					96.28	12.3331	12.2912	6.44226	6.39423	3.44763	3.4842	1.81042	1.69051
	91.08	81.6929	81.5028	52.3253	51.2206	29.733	28.5316	15.9309	15.1261	8.41736	8.04415					90.68	54.4954	55.8619	39.8944	40.8275	25.3527	25.5688	14.3882	14.3136	7.71753	7.55728					94.42	-0.0914307	-0.116333	0.0379028	-0.0477905	-0.111267					96.3801	12.3433	12.2873	6.43909	6.3924	3.45618	3.48311	1.82056	1.69015
	91.18	81.6538	81.4604	52.2972	51.1985	29.719	28.521	15.9231	15.1211	8.41736	8.0417					90.78	54.4336	55.8217	39.8624	40.8004	25.3246	25.553	14.3655	14.3052	7.70264	7.55297					94.52	-0.0914307	-0.106934	0.0308228	-0.0477905	-0.111267					96.48	12.3354	12.2834	6.45239	6.39057	3.45776	3.48202	1.81592	1.68978
	91.28	81.6163	81.4181	52.2761	51.1764	29.7112	28.5104	15.9169	15.116	8.41736	8.03925					90.88	54.4102	55.7815	39.8303	40.7732	25.3097	25.5372	14.3616	14.2968	7.6925	7.54867					94.6199	-0.0914307	-0.116333	0.0402222	-0.0477905	-0.111267					96.58	12.3152	12.2795	6.41956	6.38874	3.43665	3.48093	1.80261	1.68941
	91.38	81.5757	81.3758	52.2449	51.1543	29.6932	28.4998	15.8942	15.1109	8.42908	8.0368					90.98	54.3837	55.7414	39.839	40.7461	25.3113	25.5214	14.3663	14.2884	7.7019	7.54436					94.72	-0.0891128	-0.125734	0.0285034	-0.0454726	-0.108949					96.6801	12.3214	12.2756	6.42896	6.38691	3.44214	3.47985	1.81434	1.68904
	91.48	81.5249	81.3336	52.2175	51.1323	29.6838	28.4892	15.8801	15.1058	8.42908	8.03434					91.08	54.3438	55.7013	39.8156	40.719	25.2972	25.5057	14.3577	14.2801	7.69482	7.54006					94.8199	-0.0719099	-0.0968018	0.0285034	-0.0282593	-0.0917463					96.78	12.3214	12.2717	6.43213	6.38508	3.45154	3.47876	1.82214	1.68867
	91.58	81.4921	81.2914	52.1948	51.1102	29.6783	28.4786	15.8864	15.1007	8.4259	8.0319					91.18	54.3008	55.6612	39.7795	40.6919	25.2706	25.4899	14.3326	14.2717	7.69093	7.53577					94.92	-0.0679932	-0.104614	0.0480347	-0.0282593	-0.0995483					96.8801	12.3136	12.2678	6.42505	6.38325	3.45776	3.47768	1.81433	1.68831
	91.68	81.4257	81.2493	52.155	51.0882	29.6432	28.468	15.8629	15.0957	8.41736	8.02945					91.28	54.2906	55.6212	39.7531	40.6649	25.2605	25.4741	14.3351	14.2633	7.6925	7.53147					95.02	-0.0679932	-0.104614	0.0308228	-0.0259399	-0.0995483					96.98	12.3074	12.2639	6.42346	6.38143	3.45776	3.47659	1.81433	1.68794
	91.78	81.3937	81.2072	52.1238	51.0662	29.6292	28.4574	15.8606	15.0906	8.41736	8.027					91.38	54.2454	55.5812	39.7343	40.6378	25.2465	25.4584	14.3264	14.2549	7.68628	7.52718					95.1199	-0.0703125	-0.104614	0.0379028	-0.0165405	-0.097229					97.08	12.2964	12.26	6.42114	6.3796	3.45154	3.47551	1.80811	1.68757
	91.88	81.3358	81.1652	52.098	51.0442	29.6151	28.4468	15.8544	15.0855	8.41736	8.02455					91.48	54.2125	55.5413	39.7101	40.6108	25.2214	25.4427	14.3038	14.2466	7.67297	7.52289					95.22	-0.0797119	-0.104614	0.0285034	-0.0165405	-0.0761108					97.1801	12.2941	12.2561	6.42115	6.37778	3.44995	3.47443	1.80652	1.68721
	91.98	81.3022	81.1232	52.0558	51.0222	29.6018	28.4363	15.8411	15.0804	8.39941	8.02211					91.58	54.175	55.5014	39.6945	40.5838	25.2136	25.427	14.3163	14.2382	7.66675	7.5186					95.3199	-0.0703135	-0.103027	0.0285034	-0.00323486	-0.0745249					97.28	12.2909	12.2523	6.42114	6.37596	3.46399	3.47334	1.80334	1.68684
	92.08	81.2515	81.0812	52.0222	51.0003	29.5612	28.4257	15.8121	15.0754	8.38611	8.01966					91.68	54.1429	55.4615	39.6718	40.5569	25.1941	25.4113	14.2936	14.2298	7.67139	7.51432					95.42	-0.0640869	-0.0968018	0.0300903	0.00299072	-0.0604858					97.3801	12.2839	12.2484	6.42114	6.37413	3.46558	3.47226	1.80261	1.68647
	92.18	81.2101	81.0393	51.9933	50.9783	29.5588	28.4151	15.8098	15.0703	8.38611	8.01721					91.78	54.1086	55.4217	39.6499	40.5299	25.1824	25.3956	14.2905	14.2215	7.66125	7.51003					95.52	-0.0640869	-0.0905762	0.0386353	0.00299072	-0.0604858					97.48	12.2706	12.2445	6.41174	6.37231	3.45618	3.47118	1.81042	1.6861
	92.28	81.1733	80.9975	51.9808	50.9564	29.562	28.4046	15.8013	15.0652	8.39551	8.01477					91.88	54.0742	55.3819	39.6304	40.503	25.1714	25.3799	14.2834	14.2131	7.6792	7.50575					95.6199	-0.0562792	-0.0889893	0.0480347	0.0108032	-0.0526733					97.58	12.2612	12.2406	6.41724	6.3705	3.45386	3.4701	1.81042	1.68574
	92.38	81.1249	80.9557	51.9402	50.9345	29.526	28.394	15.7848	15.0602	8.38062	8.01233					91.98	54.0328	55.3422	39.603	40.4761	25.1449	25.3642	14.2733	14.2048	7.66675	7.50148					95.72	-0.0562744	-0.0889893	0.0652466	0.0108032	-0.0549927					97.6801	12.2511	12.2368	6.40942	6.36868	3.44604	3.46902	1.80261	1.68537
	92.48	81.0757	80.9139	51.9167	50.9126	29.5065	28.3835	15.7731	15.0551	8.3783	8.00989					92.08	53.993	55.3024	39.5835	40.4492	25.141	25.3486	14.2648	14.1965	7.65344	7.4972					95.8199	-0.0562744	-0.0772705	0.0441284	0.022522	-0.0722046					97.78	12.2449	12.2329	6.40002	6.36686	3.44604	3.46794	1.80261	1.685
	92.58	81.0327	80.8722	51.8855	50.8907	29.4924	28.3729	15.7629	15.0501	8.3689	8.00744					92.18	53.9742	55.2627	39.5444	40.4223	25.1261	25.3329	14.2561	14.1881	7.65344	7.49293					95.92	-0.0633545	-0.0827637	0.0464478	0.0170288	-0.0714722					97.8801	12.2644	12.2291	6.4071	6.36504	3.46326	3.46686	1.81433	1.68464
	92.68	80.9819	80.8305	51.8543	50.8688	29.4612	28.3624	15.745	15.045	8.35486	8.005					92.28	53.9414	55.2231	39.5155	40.3955	25.1066	25.3173	14.2483	14.1798	7.64636	7.48866					96.02	-0.0585995	-0.0733643	0.050354	0.0264225	-0.0683041					97.98	12.255	12.2252	6.40942	6.36323	3.45386	3.46578	1.80261	1.68427
	92.78	80.9406	80.7889	51.823	50.847	29.4706	28.3519	15.7411	15.0399	8.36426	8.00256					92.38	53.9039	55.1835	39.5046	40.3687	25.1035	25.3017	14.2421	14.1715	7.64099	7.48439					96.1199	-0.0539551	-0.0733643	0.0597534	0.0342407	-0.0682983					98.08	12.255	12.2214	6.4032	6.36141	3.45618	3.4647	1.80261	1.68391
	92.88	80.9038	80.7473	51.8035	50.8251	29.4612	28.3413	15.734	15.0349	8.36035	8.00013					92.48	53.8828	55.1439	39.4843	40.3419	25.0831	25.286	14.2358	14.1632	7.65344	7.48013					96.22	-0.0601807	-0.0616455	0.0519409	0.0319214	-0.0682983					98.1801	12.2596	12.2175	6.40784	6.3596	3.46008	3.46362	1.80884	1.68354
	92.98	80.8553	80.7058	51.7761	50.8033	29.4417	28.3308	15.7239	15.0298	8.34937	7.99769					92.58	53.8391	55.1044	39.4507	40.3151	25.0707	25.2704	14.2225	14.1549	7.64172	7.47586					96.3199	-0.0601821	-0.0616455	0.0519409	0.0248413	-0.0659804					98.28	12.2589	12.2137	6.41724	6.35779	3.47339	3.46255	1.81042	1.68317
	93.08	80.8116	80.6643	51.7386	50.7815	29.4221	28.3203	15.7239	15.0248	8.35876	7.99525					92.68	53.7883	55.0649	39.4233	40.2884	25.059	25.2549	14.2147	14.1466	7.62769	7.47161					96.42	-0.0601807	-0.0616455	0.0565796	0.0342407	-0.0588989					98.3801	12.2527	12.2099	6.40783	6.35598	3.47339	3.46147	1.81201	1.68281
	93.18	80.7811	80.6228	51.712	50.7597	29.4088	28.3098	15.7301	15.0198	8.34387	7.99281					92.78	53.764	55.0254	39.4116	40.2616	25.0636	25.2393	14.2147	14.1383	7.64404	7.46735					96.52	-0.0601807	-0.0616455	0.0753784	0.0264282	-0.0682983					98.48	12.2394	12.2061	6.3938	6.35417	3.46948	3.46039	1.79871	1.68244
	93.28	80.7202	80.5814	51.6746	50.7379	29.3776	28.2993	15.702	15.0147	8.33142	7.99038					92.88	53.7141	54.986	39.371	40.2349	25.0323	25.2237	14.1936	14.13	7.62451	7.46309					96.6199	-0.0601807	-0.0616455	0.0753784	0.0264282	-0.0698853					98.58	12.2488	12.2022	6.4032	6.35236	3.47266	3.45932	1.81982	1.68207
	93.38	80.6812	80.5401	51.6433	50.7162	29.3674	28.2888	15.7004	15.0097	8.33142	7.98794					92.98	53.6813	54.9466	39.364	40.2082	25.0254	25.2081	14.1945	14.1217	7.62537	7.45884					96.72	-0.0718923	-0.0733571	0.0636597	0.0225291	-0.0878224					98.6801	12.2339	12.1984	6.4032	6.35055	3.46558	3.45824	1.80493	1.68171
	93.48	80.6499	80.4987	51.6222	50.6944	29.3557	28.2783	15.6793	15.0046	8.3252	7.98551					93.08	53.6477	54.9073	39.3374	40.1815	25.0183	25.1926	14.178	14.1134	7.6261	7.45459					96.8199	-0.0586019	-0.0600586	0.0519409	0.0358276	-0.074532					98.78	12.2316	12.1946	6.40161	6.34875	3.47729	3.45717	1.79639	1.68134
	93.58	80.5991	80.4575	51.5925	50.6727	29.33	28.2678	15.6692	14.9996	8.32361	7.98307					93.18	53.6039	54.868	39.2991	40.1549	24.9917	25.177	14.1702	14.1051	7.61121	7.45034					96.92	-0.0500488	-0.0460205	0.0652466	0.0342407	-0.0682983					98.8801	12.2253	12.1908	6.39222	6.34694	3.47729	3.4561	1.7948	1.68098
	93.68	80.5405	80.4163	51.5472	50.6509	29.3127	28.2573	15.6614	14.9945	8.32751	7.98064					93.28	53.5829	54.8287	39.2999	40.1283	24.9832	25.1615	14.1718	14.0968	7.61365	7.4461					97.02	-0.052361	-0.0577393	0.0714722	0.0202098	-0.0800099					98.98	12.2323	12.187	6.40784	6.34514	3.49133	3.45502	1.80103	1.68061
	93.78	80.5132	80.3751	51.5144	50.6292	29.301	28.2468	15.6497	14.9895	8.3158	7.97821					93.38	53.5446	54.7894	39.2648	40.1017	24.9535	25.146	14.146	14.0886	7.59326	7.44186					97.1199	-0.0523682	-0.0577393	0.0597534	0.0170288	-0.0800171					99.08	12.2104	12.1832	6.39148	6.34333	3.4812	3.45395	1.80261	1.68025
	93.88	80.4702	80.3339	51.4949	50.6075	29.2799	28.2363	15.6575	14.9845	8.31421	7.97578					93.48	53.5101	54.7502	39.2499	40.0751	24.9581	25.1305	14.1506	14.0803	7.59949	7.43761					97.22	-0.0523682	-0.0577393	0.0597534	0.00299072	-0.0800171					99.1801	12.2175	12.1794	6.39929	6.34153	3.4906	3.45288	1.80261	1.67988
	93.98	80.4233	80.2928	51.4636	50.5858	29.2518	28.2258	15.6418	14.9794	8.30408	7.97335					93.58	53.4703	54.711	39.2241	40.0485	24.9441	25.115	14.1444	14.072	7.59412	7.43338					97.3199	-0.0429688	-0.0577393	0.0597534	0.0108032	-0.0800171					99.28	12.2058	12.1756	6.3844	6.33973	3.48511	3.45181	1.80261	1.67952
	94.08	80.3843	80.2518	51.4363	50.5642	29.2424	28.2154	15.6207	14.9744	8.30408	7.97092					93.68	53.4251	54.6719	39.2007	40.022	24.9144	25.0995	14.1265	14.0638	7.57374	7.42914					97.42	-0.0523682	-0.0577393	0.0597534	0.0108032	-0.0682983					99.3801	12.2042	12.1718	6.38989	6.33793	3.47571	3.45073	1.80261	1.67915
	94.18	80.3335	80.2108	51.3956	50.5425	29.2213	28.2049	15.6184	14.9694	8.30408	7.96849					93.78	53.3984	54.6328	39.178	39.9955	24.9073	25.084	14.1217	14.0555	7.58545	7.42491					97.52	-0.0601759	-0.0655518	0.0613403	0.00299549	-0.0761061					99.48	12.2026	12.168	6.38989	6.33613	3.48511	3.44966	1.80261	1.67879
	94.28	80.2827	80.1698	51.3738	50.5209	29.2112	28.1945	15.6106	14.9644	8.29785	7.96606					93.88	53.3727	54.5938	39.1671	39.969	24.8933	25.0686	14.1226	14.0473	7.5824	7.42068					97.6199	-0.0601807	-0.0655518	0.0597534	0.00299072	-0.0667114					99.58	12.1941	12.1642	6.38049	6.33433	3.47888	3.44859	1.79639	1.67842
	94.38	80.2609	80.1289	51.3613	50.4993	29.2026	28.184	15.6138	14.9593	8.30566	7.96363					93.98	53.3329	54.5547	39.1531	39.9425	24.891	25.0531	14.1163	14.0391	7.58081	7.41645					97.72	-0.0601807	-0.0655518	0.0597534	0.00299072	-0.0604858					99.6801	12.1808	12.1604	6.36024	6.33253	3.46558	3.44752	1.79481	1.67806
	94.48	80.1913	80.088	51.3159	50.4777	29.1627	28.1736	15.5817	14.9543	8.28686	7.96121					94.08	53.3203	54.5157	39.1483	39.916	24.8816	25.0377	14.1139	14.0308	7.57996	7.41223					97.8199	-0.0601807	-0.053833	0.0597534	-0.00482178	-0.0682983					99.78	12.1902	12.1566	6.36804	6.33074	3.46558	3.44645	1.7948	1.67769
	94.58	80.1499	80.0472	51.2917	50.4561	29.1315	28.1631	15.5699	14.9493	8.28455	7.95878					94.18	53.2852	54.4768	39.1132	39.8896	24.8738	25.0222	14.1054	14.0226	7.56519	7.40801					97.92	-0.0601807	-0.0460205	0.0620728	-0.00482178	-0.0604858					99.8801	12.187	12.1529	6.37427	6.32894	3.45776	3.44539	1.78699	1.67733
	94.68	80.1085	80.0064	51.2699	50.4345	29.1268	28.1527	15.577	14.9443	8.29395	7.95635					94.28	53.2399	54.4379	39.0812	39.8632	24.8448	25.0068	14.0874	14.0144	7.55188	7.40379					98.02	-0.0601807	-0.053833	0.0714722	0.00299072	-0.0604858					99.98	12.1909	12.1491	6.37109	6.32715	3.4718	3.44432	1.80103	1.67696
	94.78	80.0718	79.9657	51.2527	50.4129	29.1151	28.1422	15.5614	14.9393	8.29626	7.95393					94.38	53.2141	54.399	39.0616	39.8368	24.8347	24.9914	14.078	14.0062	7.55579	7.39957					98.1199	-0.0546875	-0.053833	0.0714722	-0.00482178	-0.0620728					100.08	12.1863	12.1453	6.37036	6.32535	3.47339	3.44325	1.79639	1.6766
	94.88	80.0327	79.925	51.2253	50.3914	29.0846	28.1318	15.552	14.9342	8.29626	7.95151					94.48	53.193	54.3602	39.035	39.8104	24.823	24.976	14.0686	13.998	7.54016	7.39535					98.22	-0.0562792	-0.0460253	0.0636597	0.00298595	-0.0604906					100.18	12.1808	12.1416	6.36182	6.32356	3.47656	3.44218	1.78308	1.67623
	94.98	79.9741	79.8843	51.1863	50.3699	29.0627	28.1214	15.5442	14.9292	8.28846	7.94908					94.58	53.1539	54.3213	39.0132	39.784	24.7972	24.9606	14.0483	13.9898	7.52454	7.39114					98.3199	-0.0562744	-0.0460205	0.0714722	0.00299072	-0.0604858					100.28	12.1808	12.1378	6.36255	6.32177	3.47729	3.44112	1.7948	1.67587
	95.08	79.9608	79.8437	51.155	50.3483	29.0494	28.111	15.541	14.9242	8.29468	7.94666					94.68	53.1227	54.2826	38.9936	39.7577	24.8019	24.9452	14.0413	13.9816	7.52917	7.38693					98.42	-0.0445557	-0.0264893	0.0730591	0.0147095	-0.0370483					100.38	12.1863	12.134	6.36096	6.31998	3.4679	3.44005	1.7948	1.67551
	95.18	79.9233	79.8032	51.1355	50.3268	29.0393	28.1006	15.5286	14.9192	8.28687	7.94424					94.78	53.0914	54.2439	38.9819	39.7314	24.7941	24.9298	14.0334	13.9734	7.52222	7.38272					98.52	-0.0445557	-0.0343018	0.0910034	0.00299072	-0.0354614					100.48	12.1847	12.1303	6.35083	6.31819	3.46558	3.43899	1.7948	1.67514
	95.28	79.8937	79.7626	51.1136	50.3053	29.0315	28.0901	15.5302	14.9142	8.29395	7.94182					94.88	53.0508	54.2051	38.9413	39.7051	24.7683	24.9145	14.0194	13.9652	7.49951	7.37852					98.6199	-0.0461426	-0.0343018	0.0910034	0.00299072	-0.0308228					100.58	12.1831	12.1265	6.34924	6.31641	3.46399	3.43792	1.78381	1.67478
	95.38	79.8647	79.7222	51.0792	50.2839	29.0198	28.0797	15.5262	14.9092	8.29626	7.9394					94.98	53.0133	54.1665	38.9054	39.6788	24.7543	24.8991	14.0054	13.957	7.49487	7.37431					98.72	-0.0406494	-0.0343018	0.0910034	0.00299072	-0.0370483					100.68	12.187	12.1228	6.3446	6.31462	3.46558	3.43686	1.78467	1.67441
	95.48	79.8335	79.6817	51.0457	50.2624	29.0057	28.0693	15.5129	14.9042	8.29004	7.93698					95.08	52.9915	54.1278	38.8921	39.6526	24.7504	24.8838	14.0038	13.9488	7.49329	7.37012					98.8199	-0.0406494	-0.0264893	0.0910034	0.0123901	-0.0354614					100.78	12.173	12.1191	6.34302	6.31283	3.45618	3.43579	1.78308	1.67405
	95.58	79.7944	79.6413	51.0261	50.241	28.9924	28.0589	15.4957	14.8992	8.28845	7.93457					95.18	52.9625	54.0893	38.8608	39.6264	24.7238	24.8685	13.9921	13.9406	7.49329	7.36592					98.92	-0.0429688	-0.0264893	0.0910034	0.00299072	-0.0292358					100.88	12.173	12.1153	6.3313	6.31105	3.43591	3.43473	1.77136	1.67369
	95.68	79.7632	79.601	51.0066	50.2195	28.9635	28.0486	15.4934	14.8942	8.28846	7.93215					95.28	52.9203	54.0507	38.8303	39.6002	24.7081	24.8531	13.9843	13.9324	7.48547	7.36172					99.02	-0.0500488	-0.0264893	0.0910034	-0.00872803	-0.0292358					100.98	12.1613	12.1116	6.32971	6.30926	3.43433	3.43367	1.77368	1.67332
	95.78	79.7186	79.5606	50.9933	50.1981	28.9495	28.0382	15.4879	14.8892	8.28528	7.92973					95.38	52.9032	54.0122	38.821	39.574	24.7129	24.8378	13.9843	13.9243	7.50269	7.35753					99.1199	-0.0546803	-0.038208	0.0910034	-0.0204468	-0.0425415					101.08	12.1636	12.1078	6.32739	6.30748	3.43665	3.43261	1.77136	1.67296
	95.88	79.6694	79.5204	50.9519	50.1767	28.9299	28.0278	15.4716	14.8842	8.27283	7.92732					95.48	52.8727	53.9737	38.7928	39.5478	24.7019	24.8225	13.9725	13.9161	7.48389	7.35334					99.22	-0.0656738	-0.038208	0.0792847	-0.0204468	-0.0487671					101.18	12.1527	12.1041	6.32507	6.3057	3.43359	3.43154	1.77063	1.6726
	95.98	79.6444	79.4801	50.9441	50.1553	28.9221	28.0174	15.4645	14.8792	8.28454	7.9249					95.58	52.8383	53.9352	38.7772	39.5217	24.6909	24.8073	13.9725	13.908	7.47839	7.34915					99.3199	-0.0734854	-0.0397949	0.0792847	-0.0220337	-0.0503531					101.28	12.144	12.1004	6.31799	6.30392	3.42493	3.43048	1.76196	1.67223
	96.08	79.5991	79.44	50.9034	50.1339	28.8893	28.0071	15.4387	14.8742	8.2666	7.92249					95.68	52.8	53.8968	38.7625	39.4955	24.6855	24.792	13.9569	13.8998	7.47302	7.34497					99.42	-0.0797119	-0.0460205	0.065979	-0.0181274	-0.0549927					101.38	12.1511	12.0967	6.31726	6.30214	3.42419	3.42942	1.75183	1.67187
	96.18	79.5601	79.3998	50.8816	50.1126	28.8792	27.9967	15.4387	14.8692	8.26502	7.92007					95.78	52.7649	53.8584	38.7225	39.4694	24.6534	24.7767	13.9452	13.8917	7.46436	7.34078					99.52	-0.089839	-0.053833	0.0597534	-0.0438795	-0.0565748					101.48	12.144	12.093	6.31958	6.30036	3.42651	3.42836	1.76355	1.67151
	96.28	79.5382	79.3597	50.8535	50.0912	28.869	27.9863	15.4364	14.8642	8.2666	7.91766					95.88	52.7321	53.8201	38.7007	39.4434	24.6511	24.7615	13.9241	13.8835	7.46362	7.3366					99.6199	-0.0914307	-0.053833	0.0519409	-0.0438843	-0.0565796					101.58	12.1417	12.0892	6.31958	6.29858	3.42651	3.4273	1.75732	1.67115
	96.38	79.4897	79.3197	50.823	50.0699	28.8596	27.976	15.4215	14.8593	8.25952	7.91525					95.98	52.7141	53.7818	38.6906	39.4173	24.6355	24.7462	13.9171	13.8754	7.45422	7.33242					99.72	-0.0914307	-0.053833	0.0519409	-0.0438843	-0.0487671					101.68	12.1355	12.0855	6.31958	6.29681	3.41711	3.42624	1.75574	1.67078
	96.48	79.4445	79.2796	50.8035	50.0486	28.8339	27.9656	15.4192	14.8543	8.2572	7.91284					96.08	52.6797	53.7435	38.6733	39.3912	24.63	24.731	13.9124	13.8673	7.4425	7.32825					99.8199	-0.0953355	-0.0561523	0.050354	-0.0462036	-0.051085					101.78	12.1339	12.0818	6.3313	6.29503	3.41479	3.42519	1.75806	1.67042
	96.58	79.4038	79.2397	50.7722	50.0273	28.8112	27.9553	15.4012	14.8493	8.24548	7.91043					96.18	52.6523	53.7053	38.6522	39.3652	24.6136	24.7158	13.9045	13.8591	7.44482	7.32408					99.92	-0.110962	-0.0632324	0.0418091	-0.055603	-0.0464478					101.88	12.1128	12.0781	6.31958	6.29326	3.40308	3.42413	1.73462	1.67006
	96.68	79.3608	79.1997	50.7527	50.006	28.8088	27.9449	15.3997	14.8443	8.23608	7.90802					96.28	52.6086	53.6671	38.6281	39.3392	24.6097	24.7005	13.8937	13.851	7.43396	7.3199					100.02	-0.113286	-0.0561523	0.034729	-0.0579267	-0.0409589					101.98	12.116	12.0744	6.31958	6.29148	3.39685	3.42307	1.74011	1.66969
	96.78	79.3335	79.1598	50.7332	49.9847	28.7799	27.9346	15.3997	14.8393	8.23376	7.90561					96.38	52.5836	53.6289	38.603	39.3132	24.6027	24.6853	13.8928	13.8429	7.42371	7.31574					100.12	-0.132069	-0.0765381	0.0418091	-0.0650024	-0.0643921					102.08	12.0972	12.0707	6.30554	6.28971	3.39917	3.42201	1.72607	1.66933
	96.88	79.2921	79.12	50.7058	49.9635	28.773	27.9243	15.4012	14.8344	8.23694	7.9032					96.48	52.5352	53.5908	38.5741	39.2873	24.5831	24.6702	13.885	13.8348	7.41357	7.31157					100.22	-0.110975	-0.0616584	0.0230103	-0.0438972	-0.0370612					102.18	12.1027	12.067	6.29455	6.28794	3.38977	3.42096	1.72448	1.66897
	96.98	79.2554	79.0802	50.6941	49.9422	28.762	27.9139	15.4036	14.8294	8.23767	7.9008					96.58	52.4993	53.5526	38.5483	39.2613	24.5785	24.655	13.8804	13.8267	7.40271	7.30741					100.32	-0.122674	-0.0717773	0.0441284	-0.055603	-0.0409474					102.28	12.0972	12.0634	6.28674	6.28617	3.38977	3.4199	1.71899	1.66861
	97.08	79.2124	79.0404	50.6628	49.921	28.7502	27.9036	15.4036	14.8244	8.22827	7.89839					96.68	52.4547	53.5146	38.5148	39.2354	24.5668	24.6398	13.8687	13.8186	7.39405	7.30325					100.42	-0.110962	-0.053833	0.0324097	-0.0438843	-0.0292358					102.38	12.0988	12.0597	6.28833	6.2844	3.39136	3.41885	1.72058	1.66824
	97.18	79.1733	79.0007	50.6371	49.8997	28.7424	27.8933	15.3918	14.8194	8.22595	7.89598					96.78	52.4352	53.4766	38.5022	39.2095	24.5714	24.6246	13.8639	13.8105	7.39172	7.29909					100.52	-0.110955	-0.0671387	0.0441284	-0.0571828	-0.0409474					102.48	12.0988	12.056	6.28833	6.28263	3.38513	3.41779	1.7229	1.66788
	97.28	79.1343	78.961	50.6082	49.8785	28.7229	27.883	15.3824	14.8145	8.21973	7.89358					96.88	52.3922	53.4386	38.4718	39.1837	24.5519	24.6095	13.8514	13.8024	7.39172	7.29493					100.62	-0.110962	-0.0717773	0.0324097	-0.0634155	-0.0409546					102.58	12.0894	12.0523	6.28833	6.28086	3.37415	3.41674	1.72058	1.66752
	97.38	79.0835	78.9214	50.5769	49.8574	28.7229	27.8727	15.3895	14.8095	8.21814	7.89118					96.98	52.3516	53.4006	38.4507	39.1578	24.5496	24.5944	13.842	13.7943	7.38232	7.29078					100.72	-0.110962	-0.0671387	0.0324097	-0.0774536	-0.0409546					102.68	12.087	12.0486	6.28833	6.2791	3.38354	3.41568	1.71436	1.66716
	97.48	79.0428	78.8817	50.5558	49.8362	28.7018	27.8624	15.3746	14.8045	8.21814	7.88877					97.08	52.3313	53.3627	38.4312	39.132	24.5332	24.5792	13.8351	13.7862	7.37537	7.28663					100.82	-0.110962	-0.0733643	0.0324097	-0.086853	-0.0292358					102.78	12.0808	12.045	6.28674	6.27733	3.37415	3.41463	1.72058	1.6668
	97.58	78.9999	78.8422	50.5245	49.815	28.6783	27.8521	15.3707	14.7996	8.20715	7.88637					97.18	52.2813	53.3248	38.4116	39.1061	24.505	24.5641	13.8241	13.7782	7.3722	7.28248					100.92	-0.110962	-0.0756836	0.0324097	-0.086853	-0.0292358					102.88	12.0831	12.0413	6.28834	6.27557	3.36401	3.41358	1.70337	1.66644
	97.68	78.9562	78.8027	50.4886	49.7939	28.6597	27.8418	15.3544	14.7946	8.19238	7.88397					97.28	52.2688	53.2869	38.3859	39.0803	24.5004	24.549	13.8163	13.7701	7.38391	7.27833					101.02	-0.110962	-0.0733643	0.0324097	-0.0845337	-0.0292358					102.98	12.0831	12.0377	6.29773	6.2738	3.36719	3.41253	1.71045	1.66607
	97.78	78.9038	78.7632	50.4675	49.7727	28.6448	27.8315	15.3528	14.7897	8.1908	7.88157					97.38	52.2383	53.2491	38.3671	39.0546	24.4832	24.5339	13.8124	13.762	7.36047	7.27419					101.12	-0.101563	-0.0733643	0.0441284	-0.0751343	-0.0292358					103.08	12.0714	12.034	6.28833	6.27204	3.3468	3.41148	1.71277	1.66571
	97.88	78.8585	78.7237	50.4363	49.7516	28.6236	27.8212	15.3528	14.7847	8.18457	7.87917					97.48	52.1946	53.2113	38.3319	39.0288	24.4753	24.5188	13.8046	13.754	7.35498	7.27005					101.22	-0.109376	-0.0717783	0.0441284	-0.0735483	-0.0292368					103.18	12.0714	12.0303	6.28833	6.27028	3.35229	3.41042	1.70654	1.66535
	97.98	78.7944	78.6843	50.405	49.7305	28.6018	27.811	15.3333	14.7797	8.16187	7.87677					97.58	52.1735	53.1735	38.3132	39.0031	24.4753	24.5037	13.8046	13.7459	7.36206	7.26591					101.32	-0.118045	-0.0671387	0.0457153	-0.0689087	-0.0425444					103.28	12.073	12.0267	6.2821	6.26852	3.35229	3.40937	1.70496	1.66499
	98.08	78.7671	78.645	50.3972	49.7094	28.5878	27.8007	15.327	14.7748	8.17126	7.87437					97.68	52.1484	53.1358	38.2874	38.9774	24.4581	24.4887	13.7928	13.7379	7.34949	7.26177					101.42	-0.105469	-0.0600586	0.050354	-0.0641479	-0.0237427					103.38	12.0636	12.023	6.28833	6.26676	3.34607	3.40832	1.70496	1.66463
	98.18	78.7264	78.6057	50.366	49.6883	28.5651	27.7904	15.3254	14.7698	8.17126	7.87197					97.78	52.1243	53.0982	38.2726	38.9517	24.4503	24.4736	13.7834	13.7298	7.34253	7.25764					101.52	-0.110959	-0.0655518	0.0574341	-0.0790372	-0.0292325					103.48	12.0565	12.0194	6.28284	6.265	3.35071	3.40727	1.69006	1.66427
	98.28	78.6851	78.5664	50.3464	49.6673	28.5487	27.7801	15.3254	14.7649	8.15332	7.86958					97.88	52.093	53.0605	38.2531	38.926	24.4355	24.4586	13.7827	13.7218	7.34253	7.25351					101.62	-0.110962	-0.0632324	0.0519409	-0.0790405	-0.0292358					103.58	12.0558	12.0157	6.27661	6.26325	3.35229	3.40623	1.69714	1.66391
	98.38	78.66	78.5271	50.3269	49.6462	28.5338	27.7699	15.3317	14.7599	8.15796	7.86718					97.98	52.0547	53.0229	38.2264	38.9003	24.4363	24.4435	13.785	13.7137	7.34094	7.24938					101.72	-0.110962	-0.0561523	0.0379028	-0.0790405	-0.0315552					103.68	12.0417	12.0121	6.2688	6.26149	3.33508	3.40518	1.68311	1.66355
	98.48	78.6226	78.4879	50.2863	49.6252	28.5143	27.7596	15.3215	14.755	8.15015	7.86479					98.08	52.0211	52.9853	38.189	38.8747	24.4097	24.4285	13.7733	13.7057	7.33154	7.24525					101.82	-0.132074	-0.0866699	0.0285034	-0.0884399	-0.0480289					103.78	12.0425	12.0085	6.2688	6.25973	3.33276	3.40413	1.67212	1.66318
	98.58	78.5913	78.4488	50.2566	49.6042	28.5002	27.7494	15.3137	14.75	8.14783	7.86239					98.18	51.9938	52.9478	38.1733	38.8491	24.4027	24.4135	13.7577	13.6977	7.32532	7.24113					101.92	-0.125	-0.0913086	0.0308228	-0.0930786	-0.0315552					103.88	12.0402	12.0048	6.25939	6.25798	3.34058	3.40308	1.6698	1.66282
	98.68	78.5522	78.4097	50.2332	49.5831	28.483	27.7391	15.3137	14.7451	8.13843	7.86					98.28	51.9508	52.9103	38.1483	38.8235	24.3933	24.3985	13.76	13.6897	7.31982	7.237					102.02	-0.11097	-0.0772705	0.0245972	-0.0790491	-0.0292444					103.98	12.0284	12.0012	6.24536	6.25623	3.32886	3.40203	1.6698	1.66246
	98.78	78.5226	78.3706	50.2152	49.5622	28.4784	27.7289	15.3114	14.7402	8.14551	7.85761					98.38	51.9235	52.8728	38.1241	38.7979	24.3738	24.3835	13.7444	13.6817	7.32141	7.23288					102.12	-0.112548	-0.0788574	0.0324097	-0.0829468	-0.0308228					104.08	12.0222	11.9976	6.23914	6.25447	3.33435	3.40099	1.6698	1.6621
	98.88	78.4874	78.3315	50.1996	49.5412	28.4745	27.7187	15.3215	14.7352	8.16504	7.85521					98.48	51.8922	52.8353	38.0913	38.7724	24.3621	24.3685	13.7257	13.6736	7.31287	7.22877					102.22	-0.117185	-0.0834932	0.0308228	-0.096982	-0.0354586					104.18	12.0128	11.994	6.22974	6.25272	3.32495	3.39994	1.64087	1.66174
	98.98	78.4546	78.2925	50.1863	49.5202	28.4612	27.7084	15.3215	14.7303	8.15796	7.85282					98.58	51.8727	52.7979	38.0624	38.7468	24.3503	24.3535	13.7264	13.6656	7.3136	7.22465					102.32	-0.114871	-0.0788574	0.0339966	-0.0923462	-0.0308256					104.28	12.0128	11.9904	6.23755	6.25097	3.31555	3.3989	1.65027	1.66138
	99.08	78.4155	78.2536	50.1573	49.4993	28.4417	27.6982	15.3137	14.7254	8.15564	7.85043					98.68	51.8336	52.7605	38.0437	38.7213	24.3519	24.3386	13.7358	13.6576	7.31359	7.22054					102.42	-0.130493	-0.085083	0.0363159	-0.0985718	-0.0370483					104.38	12.0011	11.9867	6.23523	6.24922	3.31091	3.39785	1.65576	1.66102
	99.18	78.3671	78.2147	50.116	49.4783	28.4127	27.688	15.2848	14.7204	8.13611	7.84804					98.78	51.8024	52.7232	38.0178	38.6958	24.3425	24.3236	13.7233	13.6496	7.31982	7.21643					102.52	-0.124268	-0.085083	0.0206909	-0.0962524	-0.0370483					104.48	12.0011	11.9831	6.23755	6.24747	3.32495	3.39681	1.65808	1.66066
	99.28	78.3257	78.1758	50.0964	49.4574	28.3909	27.6778	15.2825	14.7155	8.12988	7.84565					98.88	51.7711	52.6859	37.9913	38.6704	24.3214	24.3087	13.7163	13.6417	7.32141	7.21232					102.62	-0.128907	-0.0834961	0.0206909	-0.0852661	-0.0354614					104.58	12.0011	11.9795	6.23755	6.24573	3.32654	3.39576	1.66357	1.6603
	99.38	78.2866	78.1369	50.0769	49.4365	28.3831	27.6676	15.2825	14.7106	8.1283	7.84326					98.98	51.7344	52.6486	37.9647	38.6449	24.3113	24.2937	13.7069	13.6337	7.29797	7.20822					102.72	-0.122684	-0.0772743	0.0222778	-0.0790443	-0.0292397					104.68	12.0034	11.9759	6.22816	6.24398	3.31555	3.39472	1.66199	1.65994
	99.48	78.2554	78.0981	50.048	49.4156	28.3651	27.6574	15.2825	14.7056	8.1283	7.84088					99.08	51.704	52.6113	37.9304	38.6195	24.2996	24.2788	13.6952	13.6257	7.29175	7.20412					102.82	-0.126586	-0.0866699	0.0285034	-0.0806274	-0.0308218					104.78	12.0043	11.9723	6.23523	6.24223	3.32263	3.39368	1.67139	1.65958
	99.58	78.2225	78.0594	50.0323	49.3947	28.3502	27.6472	15.2809	14.7007	8.12512	7.83849					99.18	51.6703	52.5741	37.9296	38.5941	24.298	24.2639	13.6952	13.6177	7.29089	7.20002					102.92	-0.150024	-0.100708	0.0269165	-0.0946655	-0.0448608					104.88	11.9878	11.9687	6.22034	6.24049	3.31006	3.39264	1.66821	1.65922
	99.68	78.1929	78.0206	50.0144	49.3738	28.3346	27.637	15.2645	14.6958	8.11816	7.8361					99.28	51.6454	52.537	37.9038	38.5687	24.2949	24.249	13.6851	13.6097	7.30896	7.19592					103.02	-0.150024	-0.100708	0.0245972	-0.0946655	-0.0448608					104.98	11.9933	11.9651	6.22119	6.23875	3.30859	3.39159	1.68311	1.65886
	99.78	78.1538	77.9819	49.9769	49.353	28.3206	27.6268	15.2629	14.6909	8.11658	7.83372					99.38	51.6234	52.4998	37.8921	38.5433	24.2902	24.2341	13.6842	13.6018	7.31042	7.19182					103.12	-0.150024	-0.103027	0.0245972	-0.106384	-0.0448608					105.08	11.9855	11.9615	6.22192	6.237	3.30933	3.39055	1.68542	1.6585
	99.88	78.1108	77.9433	49.9519	49.3321	28.2893	27.6166	15.2301	14.6859	8.10486	7.83133					99.48	51.5797	52.4627	37.8608	38.5179	24.2816	24.2192	13.6812	13.5938	7.30115	7.18773					103.22	-0.139893	-0.112427	0.0245972	-0.106384	-0.0448608					105.18	11.9738	11.9579	6.22815	6.23526	3.30225	3.38951	1.67053	1.65814
	99.98	78.0812	77.9047	49.9418	49.3113	28.2925	27.6064	15.2294	14.681	8.10486	7.82895					99.58	51.5602	52.4256	37.8499	38.4926	24.2784	24.2043	13.6835	13.5859	7.29871	7.18364					103.32	-0.15783	-0.125732	0.0222778	-0.118103	-0.0448537					105.28	11.9738	11.9544	6.22974	6.23352	3.29529	3.38847	1.6698	1.65778
	100.08	78.0265	77.8661	49.9152	49.2905	28.2737	27.5962	15.2317	14.6761	8.10486	7.82657					99.68	51.5328	52.3886	37.8328	38.4673	24.2605	24.1895	13.6757	13.5779	7.31128	7.17955					103.42	-0.158569	-0.130371	0.00115967	-0.116516	-0.0432739					105.38	11.9816	11.9508	6.22033	6.23178	3.2937	3.38743	1.68152	1.65742
	100.18	77.9858	77.8276	49.8933	49.2697	28.2526	27.5861	15.2106	14.6712	8.09863	7.82418					99.78	51.5048	52.3516	37.8234	38.442	24.2559	24.1746	13.6874	13.57	7.323	7.17546					103.52	-0.161747	-0.124146	0.00274658	-0.110294	-0.0487709					105.48	11.9581	11.9472	6.20398	6.23004	3.27966	3.38639	1.66125	1.65706
	100.28	77.9374	77.7891	49.8558	49.2489	28.2424	27.5759	15.2083	14.6663	8.08765	7.8218					99.88	51.4633	52.3146	37.8108	38.4167	24.2511	24.1598	13.6819	13.562	7.3136	7.17138					103.62	-0.147712	-0.104614	0.00897217	-0.0985718	-0.0370483					105.58	11.9425	11.9436	6.1969	6.22831	3.2843	3.38536	1.6604	1.65671
	100.38	77.8921	77.7507	49.8464	49.2281	28.2307	27.5657	15.2004	14.6614	8.08533	7.81942					99.98	51.4266	52.2777	37.7859	38.3915	24.2449	24.1449	13.6788	13.5541	7.30579	7.1673					103.72	-0.138306	-0.112427	0.019104	-0.106384	-0.0370483					105.68	11.9425	11.9401	6.19849	6.22657	3.28589	3.38432	1.65259	1.65635
	100.48	77.853	77.7122	49.8269	49.2074	28.2167	27.5556	15.2004	14.6565	8.08533	7.81704					100.08	51.4047	52.2408	37.7639	38.3662	24.2394	24.1301	13.6858	13.5462	7.3136	7.16322					103.82	-0.140625	-0.114746	0.0128784	-0.0962524	-0.0253296					105.78	11.9331	11.9365	6.20398	6.22483	3.27649	3.38328	1.65027	1.65599
	100.58	77.814	77.6739	49.7957	49.1866	28.2034	27.5454	15.1942	14.6516	8.07593	7.81466					100.18	51.3821	52.2039	37.7429	38.341	24.2246	24.1153	13.6851	13.5382	7.30188	7.15915					103.92	-0.150024	-0.116333	0.0206909	-0.0891724	-0.0253296					105.88	11.9191	11.9329	6.19067	6.2231	3.27026	3.38224	1.64795	1.65563
	100.68	77.771	77.6355	49.755	49.1659	28.1721	27.5353	15.1692	14.6467	8.07361	7.81229					100.28	51.3375	52.1671	37.7241	38.3158	24.2042	24.1005	13.678	13.5303	7.30188	7.15507					104.02	-0.150024	-0.116333	0.0128784	-0.0985718	-0.0253296					105.98	11.9207	11.9294	6.18286	6.22136	3.27185	3.38121	1.66357	1.65527
	100.78	77.7202	77.5972	49.7332	49.1452	28.1604	27.5251	15.1692	14.6417	8.06738	7.80991					100.38	51.3086	52.1303	37.6975	38.2907	24.1964	24.0857	13.6639	13.5224	7.28699	7.151					104.12	-0.139894	-0.115601	0.0206909	-0.0962524	-0.0230103					106.08	11.923	11.9258	6.18286	6.21963	3.26794	3.38017	1.65649	1.65491
	100.88	77.678	77.559	49.7198	49.1245	28.1588	27.515	15.1754	14.6368	8.07202	7.80753					100.48	51.2617	52.0935	37.66	38.2655	24.184	24.0709	13.6561	13.5145	7.27222	7.14693					104.22	-0.150023	-0.124144	0.0230103	-0.0868516	-0.0253282					106.18	11.923	11.9222	6.1969	6.2179	3.2843	3.37913	1.6604	1.65455
	100.98	77.6382	77.5207	49.7019	49.1038	28.1315	27.5049	15.1692	14.6319	8.0642	7.80516					100.58	51.243	52.0567	37.6593	38.2404	24.1746	24.0562	13.6655	13.5066	7.28003	7.14286					104.32	-0.150024	-0.131958	0.0206909	-0.086853	-0.0253296					106.28	11.9136	11.9187	6.18909	6.21617	3.27649	3.3781	1.66199	1.65419
	101.08	77.5671	77.4826	49.6504	49.0831	28.1034	27.4947	15.1458	14.627	8.04785	7.80278					100.68	51.2281	52.02	37.6398	38.2152	24.1667	24.0414	13.6623	13.4987	7.28857	7.1388					104.42	-0.148438	-0.130371	0.0324097	-0.0852661	-0.0237427					106.38	11.8917	11.9151	6.16724	6.21444	3.25464	3.37707	1.65027	1.65384
	101.18	77.5132	77.4444	49.6355	49.0624	28.0823	27.4846	15.1301	14.6222	8.04004	7.80041					100.78	51.1774	51.9834	37.6226	38.1901	24.1628	24.0267	13.6444	13.4908	7.28235	7.13474					104.52	-0.142216	-0.126465	0.0316772	-0.0790443	-0.0175209					106.48	11.8823	11.9116	6.16101	6.21271	3.26245	3.37603	1.66199	1.65348
	101.28	77.4741	77.4063	49.6066	49.0418	28.0706	27.4745	15.1301	14.6173	8.03845	7.79803					100.88	51.1539	51.9467	37.5936	38.1651	24.155	24.0119	13.6499	13.4829	7.27612	7.13068					104.62	-0.142212	-0.147583	0.0285034	-0.0790405	-0.0292358					106.58	11.8832	11.9081	6.16882	6.21098	3.27185	3.375	1.67139	1.65312
	101.38	77.4413	77.3682	49.5831	49.0211	28.069	27.4644	15.1223	14.6124	8.04468	7.79566					100.98	51.15	51.9101	37.5812	38.14	24.1495	23.9972	13.6639	13.475	7.29016	7.12662					104.72	-0.15002	-0.155391	0.0285034	-0.0868483	-0.0253248					106.68	11.8722	11.9045	6.15943	6.20926	3.26477	3.37396	1.66199	1.65276
	101.48	77.4116	77.3302	49.5613	49.0005	28.0588	27.4543	15.1106	14.6075	8.04626	7.79329					101.08	51.1016	51.8735	37.5601	38.115	24.1488	23.9825	13.6467	13.4671	7.28076	7.12257					104.82	-0.151611	-0.155396	0.019104	-0.086853	-0.0253296					106.78	11.8784	11.901	6.16797	6.20753	3.26868	3.37293	1.66199	1.6524
	101.58	77.3726	77.2922	49.5417	48.9799	28.051	27.4442	15.1106	14.6026	8.03687	7.79092					101.18	51.0829	51.837	37.5405	38.09	24.1394	23.9678	13.6538	13.4592	7.28784	7.11851					104.92	-0.157837	-0.155396	0.0206909	-0.086853	-0.0253296					106.88	11.8839	11.8975	6.15942	6.2058	3.26245	3.3719	1.65417	1.65205
	101.68	77.3218	77.2543	49.5128	48.9593	28.0393	27.4341	15.0989	14.5977	8.03455	7.78855					101.28	51.0563	51.8005	37.5249	38.0649	24.1176	23.9531	13.6467	13.4514	7.27612	7.11446					105.02	-0.155519	-0.153076	0.0206909	-0.0845351	-0.0230117					106.98	11.8722	11.8939	6.15088	6.20408	3.26563	3.37087	1.65186	1.65169
	101.78	77.2827	77.2163	49.5027	48.9387	28.0198	27.424	15.0911	14.5928	8.03455	7.78618					101.38	51.0101	51.764	37.5015	38.04	24.1105	23.9384	13.6327	13.4435	7.26904	7.11042					105.12	-0.138311	-0.143677	0.0230103	-0.0751343	-0.0136108					107.08	11.8722	11.8904	6.1344	6.20236	3.26636	3.36984	1.65808	1.65133
	101.88	77.2515	77.1784	49.4863	48.9181	28.0175	27.4139	15.1005	14.5879	8.03772	7.78381					101.48	50.9875	51.7276	37.4702	38.015	24.1003	23.9237	13.621	13.4356	7.25891	7.10637					105.22	-0.138306	-0.133545	0.0441284	-0.0751343	-0.00579834					107.18	11.866	11.8869	6.13208	6.20064	3.24915	3.36881	1.64868	1.65097
	101.98	77.189	77.1406	49.4441	48.8976	27.9908	27.4038	15.0793	14.5831	8.02673	7.78144					101.58	50.9485	51.6911	37.4507	37.9901	24.0746	23.909	13.6132	13.4278	7.2511	7.10233					105.32	-0.146118	-0.139771	0.0441284	-0.0751343	-0.00579834					107.28	11.8621	11.8834	6.12354	6.19891	3.24451	3.36778	1.65186	1.65061
	102.08	77.1499	77.1028	49.4324	48.877	27.9768	27.3937	15.0699	14.5782	8.00562	7.77907					101.68	50.9219	51.6548	37.4429	37.9652	24.0714	23.8944	13.6132	13.4199	7.25732	7.09829					105.42	-0.150024	-0.151489	0.0441284	-0.086853	-0.0198364					107.38	11.8706	11.8798	6.12109	6.19719	3.25464	3.36675	1.6604	1.65026
	102.18	77.0991	77.065	49.405	48.8565	27.9784	27.3836	15.0598	14.5733	7.99707	7.7767					101.78	50.9016	51.6184	37.4288	37.9402	24.0613	23.8797	13.6108	13.4121	7.25037	7.09425					105.52	-0.150024	-0.151489	0.0324097	-0.086853	-0.0269165					107.48	11.8722	11.8763	6.12036	6.19548	3.25464	3.36572	1.66199	1.6499
	102.28	77.0522	77.0273	49.3644	48.836	27.9612	27.3736	15.052	14.5684	7.98767	7.77434					101.88	50.875	51.5821	37.4022	37.9154	24.0496	23.8651	13.6132	13.4042	7.2417	7.09021					105.62	-0.150024	-0.143677	0.0324097	-0.086853	-0.0198364					107.58	11.8722	11.8728	6.12817	6.19376	3.26404	3.36469	1.68311	1.64954
	102.38	77.0327	76.9896	49.3425	48.8155	27.9417	27.3635	15.052	14.5635	7.98767	7.77197					101.98	50.8547	51.5458	37.382	37.8905	24.0371	23.8504	13.6053	13.3964	7.25269	7.08618					105.72	-0.152344	-0.143677	0.0418091	-0.0891724	-0.0292358					107.68	11.8722	11.8693	6.12817	6.19204	3.25696	3.36366	1.68542	1.64918
	102.48	76.9937	76.9519	49.3168	48.795	27.9338	27.3534	15.0341	14.5587	7.97828	7.76961					102.08	50.8203	51.5096	37.3577	37.8657	24.0323	23.8358	13.5999	13.3886	7.24011	7.08215					105.82	-0.160157	-0.144409	0.0324097	-0.0852661	-0.0276499					107.78	11.8667	11.8658	6.11646	6.19032	3.26086	3.36263	1.68774	1.64883
	102.58	76.9523	76.9143	49.3168	48.7745	27.9315	27.3434	15.0536	14.5538	7.97595	7.76725					102.18	50.793	51.4734	37.3429	37.8408	24.0128	23.8212	13.6014	13.3807	7.23315	7.07812					105.92	-0.153931	-0.147583	0.0339966	-0.0790405	-0.0292358					107.88	11.8816	11.8623	6.11023	6.18861	3.27185	3.36161	1.69092	1.64847
	102.68	76.9155	76.8767	49.2996	48.754	27.9049	27.3333	15.0442	14.5489	7.97595	7.76488					102.28	50.7594	51.4372	37.3218	37.816	24.0105	23.8066	13.6014	13.3729	7.23157	7.07409					106.02	-0.165642	-0.159302	0.0402222	-0.0907521	-0.0409474					107.98	11.8777	11.8588	6.12036	6.18689	3.27417	3.36058	1.69324	1.64811
	102.78	76.8843	76.8392	49.2589	48.7336	27.9003	27.3233	15.0364	14.5441	7.97595	7.76252					102.38	50.7352	51.401	37.3116	37.7912	23.998	23.792	13.5968	13.3651	7.23547	7.07007					106.12	-0.163332	-0.156982	0.0363159	-0.0884399	-0.0386353					108.08	11.8729	11.8553	6.11719	6.18518	3.28589	3.35956	1.69946	1.64776
	102.88	76.8156	76.8017	49.2253	48.7131	27.8909	27.3132	15.0153	14.5392	7.95801	7.76016					102.48	50.7047	51.3649	37.2733	37.7665	23.9659	23.7774	13.5858	13.3573	7.21753	7.06605					106.22	-0.153936	-0.147589	0.0308228	-0.0806332	-0.0292416					108.18	11.8699	11.8518	6.11413	6.18347	3.28357	3.35853	1.71045	1.6474
	102.98	76.7944	76.7642	49.2058	48.6927	27.8619	27.3032	15.0012	14.5343	7.95642	7.7578					102.58	50.6797	51.3288	37.2655	37.7417	23.9698	23.7628	13.5826	13.3495	7.22217	7.06203					106.32	-0.15625	-0.147583	0.0464478	-0.0985718	-0.0292358					108.28	11.8644	11.8483	6.10864	6.18176	3.27808	3.3575	1.69873	1.64704
	103.08	76.7616	76.7267	49.1925	48.6723	27.858	27.2932	15.0074	14.5295	7.96265	7.75544					102.68	50.65	51.2928	37.2624	37.717	23.9808	23.7483	13.5913	13.3417	7.23315	7.05801					106.42	-0.16333	-0.137451	0.0402222	-0.0985718	-0.0292358					108.38	11.8706	11.8449	6.10864	6.18004	3.2749	3.35648	1.71118	1.64669
	103.18	76.7241	76.6893	49.1707	48.6519	27.8479	27.2831	15.0012	14.5246	7.95483	7.75308					102.78	50.6165	51.2568	37.2421	37.6923	23.962	23.7337	13.5936	13.3339	7.23389	7.054					106.52	-0.152339	-0.163208	0.0402222	-0.10638	-0.0370436					108.48	11.8511	11.8414	6.10864	6.17833	3.26245	3.35546	1.70105	1.64633
	103.28	76.6929	76.652	49.1511	48.6315	27.8362	27.2731	14.9833	14.5198	7.96423	7.75072					102.88	50.6016	51.2208	37.2303	37.6676	23.9519	23.7192	13.5858	13.3261	7.22998	7.04999					106.62	-0.16333	-0.163208	0.0418091	-0.106384	-0.0370483					108.58	11.8582	11.8379	6.11804	6.17663	3.27966	3.35443	1.72217	1.64597
	103.38	76.6421	76.6146	49.1254	48.6111	27.8284	27.2631	14.9723	14.5149	7.94629	7.74836					102.98	50.5813	51.1848	37.2117	37.6429	23.9418	23.7047	13.5835	13.3183	7.22302	7.04597					106.72	-0.169556	-0.163208	0.0324097	-0.108704	-0.0487671					108.68	11.8621	11.8344	6.12036	6.17492	3.28198	3.35341	1.72448	1.64562
	103.48	76.6108	76.5773	49.1042	48.5908	27.8167	27.2531	14.9504	14.5101	7.9447	7.74601					103.08	50.5547	51.1489	37.1929	37.6183	23.9441	23.6901	13.5858	13.3105	7.22375	7.04197					106.82	-0.169556	-0.163208	0.0379028	-0.115784	-0.0487671					108.78	11.8527	11.8309	6.12036	6.17321	3.27966	3.35239	1.70728	1.64526
	103.58	76.5835	76.5401	49.0847	48.5704	27.8088	27.2431	14.9504	14.5052	7.9353	7.74365					103.18	50.5156	51.113	37.1702	37.5937	23.9175	23.6756	13.5709	13.3027	7.21827	7.03796					106.92	-0.167969	-0.161621	0.0285034	-0.104797	-0.0487671					108.88	11.8527	11.8275	6.10316	6.1715	3.27808	3.35137	1.71277	1.64491
	103.68	76.5522	76.5029	49.0558	48.5501	27.8065	27.233	14.9504	14.5004	7.93298	7.74129					103.28	50.5071	51.0771	37.1671	37.569	23.9199	23.6611	13.5913	13.2949	7.21985	7.03396					107.02	-0.161747	-0.157715	0.0300903	-0.0891762	-0.047184					108.98	11.8527	11.824	6.11804	6.1698	3.27808	3.35034	1.72217	1.64455
	103.78	76.5148	76.4657	49.0238	48.5298	27.8026	27.223	14.9309	14.4955	7.93457	7.73894					103.38	50.4758	51.0413	37.1359	37.5445	23.905	23.6466	13.5764	13.2872	7.22375	7.02996					107.12	-0.161743	-0.167114	0.034729	-0.0985718	-0.0425415					109.08	11.8527	11.8206	6.12036	6.1681	3.27808	3.34932	1.72681	1.64419
	103.88	76.4999	76.4285	49.0206	48.5095	27.8072	27.213	14.9449	14.4907	7.95093	7.73659					103.48	50.4641	51.0055	37.132	37.5199	23.8933	23.6321	13.5835	13.2794	7.24097	7.02596					107.22	-0.173455	-0.178826	0.0285034	-0.110283	-0.0604787					109.18	11.8409	11.8171	6.10864	6.16639	3.26318	3.3483	1.719	1.64384
	103.98	76.4452	76.3914	48.9949	48.4892	27.801	27.2031	14.9247	14.4858	7.93848	7.73423					103.58	50.4203	50.9697	37.0999	37.4953	23.8878	23.6177	13.5881	13.2716	7.22839	7.02197					107.32	-0.173462	-0.178833	0.0167847	-0.110291	-0.0604858					109.28	11.8409	11.8136	6.10864	6.16469	3.25623	3.34728	1.71436	1.64348
	104.08	76.4116	76.3543	48.9753	48.4689	27.7815	27.1931	14.9231	14.481	7.93689	7.73188					103.68	50.3727	50.934	37.0835	37.4708	23.8816	23.6032	13.5757	13.2639	7.21363	7.01797					107.42	-0.165649	-0.178833	0.0285034	-0.122009	-0.0604858					109.38	11.8292	11.8102	6.09693	6.16299	3.23352	3.34626	1.71277	1.64313
	104.18	76.382	76.3173	48.9262	48.4486	27.7581	27.1831	14.9114	14.4761	7.91578	7.72953					103.78	50.3625	50.8983	37.0577	37.4463	23.877	23.5888	13.5835	13.2561	7.23315	7.01398					107.52	-0.175776	-0.186646	0.0285034	-0.129817	-0.0682936					109.48	11.8386	11.8067	6.10632	6.16129	3.24609	3.34524	1.72998	1.64277
	104.28	76.3436	76.2803	48.9167	48.4284	27.762	27.1731	14.902	14.4713	7.92517	7.72718					103.88	50.3242	50.8626	37.0327	37.4218	23.8448	23.5743	13.5647	13.2484	7.22375	7.00999					107.62	-0.185181	-0.177246	0.0206909	-0.131409	-0.0682983					109.58	11.8495	11.8033	6.12659	6.15959	3.25305	3.34423	1.72913	1.64242
	104.38	76.3116	76.2433	48.9066	48.4081	27.7596	27.1631	14.9091	14.4665	7.92834	7.72483					103.98	50.2961	50.827	37.0132	37.3973	23.8331	23.5599	13.5562	13.2407	7.21436	7.006					107.72	-0.185181	-0.186646	0.0183716	-0.137634	-0.0706177					109.68	11.8488	11.7998	6.12817	6.15789	3.25464	3.34321	1.74011	1.64206
	104.48	76.2749	76.2064	48.8683	48.3879	27.7541	27.1532	14.9052	14.4616	7.92907	7.72248					104.08	50.2672	50.7914	36.9843	37.3728	23.823	23.5455	13.5585	13.2329	7.20422	7.00202					107.82	-0.182863	-0.184326	0.00897217	-0.133728	-0.0776992					109.78	11.8425	11.7964	6.12817	6.15619	3.25305	3.34219	1.73389	1.64171
	104.58	76.2319	76.1695	48.8347	48.3677	27.7307	27.1432	14.8746	14.4568	7.90796	7.72013					104.18	50.2227	50.7558	36.9562	37.3484	23.8051	23.5311	13.535	13.2252	7.1941	6.99804					107.92	-0.185181	-0.178833	0.0112915	-0.129822	-0.0800171					109.88	11.8331	11.793	6.11097	6.1545	3.24292	3.34117	1.7323	1.64135
	104.68	76.1929	76.1326	48.8152	48.3475	27.7112	27.1332	14.8723	14.452	7.90564	7.71778					104.28	50.2008	50.7203	36.9491	37.324	23.7886	23.5166	13.5319	13.2175	7.19873	6.99406					108.02	-0.186768	-0.178833	0.00738525	-0.129822	-0.0800171					109.98	11.8331	11.7895	6.11804	6.1528	3.25232	3.34016	1.7417	1.641
	104.78	76.1733	76.0958	48.7957	48.3273	27.7112	27.1233	14.8606	14.4471	7.90564	7.71544					104.38	50.1735	50.6847	36.9218	37.2996	23.7738	23.5023	13.5311	13.2097	7.19092	6.99008					108.12	-0.192993	-0.178833	0.00897217	-0.129822	-0.0800171					110.08	11.8331	11.7861	6.12036	6.15111	3.26636	3.33914	1.73462	1.64064
	104.88	76.1343	76.059	48.7644	48.3071	27.6917	27.1133	14.8427	14.4423	7.90564	7.71309					104.48	50.1344	50.6493	36.8937	37.2752	23.7433	23.4879	13.5233	13.202	7.18079	6.98611					108.22	-0.192993	-0.178833	0.00897217	-0.129822	-0.0682983					110.18	11.8331	11.7827	6.12817	6.14941	3.26636	3.33813	1.74401	1.64029
	104.98	76.0913	76.0222	48.7355	48.287	27.6705	27.1034	14.8411	14.4375	7.89624	7.71075					104.58	50.0938	50.6138	36.8514	37.2508	23.7292	23.4735	13.5116	13.1943	7.16284	6.98214					108.32	-0.179688	-0.167114	0.00665283	-0.129822	-0.0682983					110.28	11.8292	11.7792	6.11646	6.14772	3.25464	3.33711	1.7323	1.63993
	105.08	76.0382	75.9855	48.6941	48.2668	27.6526	27.0934	14.8254	14.4327	7.88611	7.7084					104.68	50.0719	50.5784	36.8413	37.2265	23.7152	23.4591	13.5054	13.1866	7.17297	6.97817					108.42	-0.175049	-0.167114	-0.00274658	-0.129822	-0.0628052					110.38	11.8354	11.7758	6.12268	6.14603	3.26245	3.3361	1.7323	1.63958
	105.18	76.0054	75.9488	48.6683	48.2467	27.6409	27.0835	14.8254	14.4278	7.88611	7.70606					104.78	50.0438	50.543	36.8296	37.2021	23.7136	23.4448	13.5249	13.1789	7.17297	6.9742					108.52	-0.189082	-0.163208	0.00738525	-0.139216	-0.0815992					110.48	11.823	11.7724	6.10864	6.14434	3.25464	3.33508	1.7323	1.63922
	105.28	75.9663	75.9122	48.6394	48.2266	27.6331	27.0736	14.816	14.423	7.88611	7.70371					104.88	50.0133	50.5076	36.8038	37.1778	23.7019	23.4304	13.5061	13.1712	7.16125	6.97023					108.62	-0.185182	-0.160889	-0.00665283	-0.143127	-0.0855103					110.58	11.8214	11.769	6.11023	6.14265	3.24524	3.33407	1.7229	1.63887
	105.38	75.9351	75.8756	48.5964	48.2064	27.619	27.0636	14.7903	14.4182	7.87439	7.70137					104.98	49.9844	50.4723	36.7905	37.1535	23.684	23.4161	13.5038	13.1635	7.15503	6.96627					108.72	-0.169561	-0.143682	-0.0043335	-0.122015	-0.0761166					110.68	11.8214	11.7656	6.10864	6.14096	3.24292	3.33306	1.73229	1.63851
	105.48	75.8749	75.839	48.5769	48.1863	27.6135	27.0537	14.7825	14.4134	7.86816	7.69903					105.08	49.9492	50.437	36.7694	37.1293	23.6808	23.4018	13.496	13.1558	7.15186	6.96231					108.82	-0.171143	-0.143677	0.00274658	-0.122009	-0.0761108					110.78	11.8097	11.7621	6.10864	6.13927	3.2312	3.33204	1.72058	1.63816
	105.58	75.8335	75.8024	48.5457	48.1663	27.6018	27.0438	14.7762	14.4086	7.86658	7.69669					105.18	49.925	50.4018	36.7499	37.105	23.6652	23.3875	13.4866	13.1481	7.15576	6.95835					108.92	-0.175781	-0.14209	-0.00665283	-0.120422	-0.0745239					110.88	11.812	11.7587	6.10865	6.13758	3.24292	3.33103	1.71118	1.6378
	105.68	75.8022	75.7659	48.5167	48.1462	27.5901	27.0339	14.7629	14.4037	7.86658	7.69435					105.28	49.9039	50.3665	36.7397	37.0808	23.6534	23.3731	13.4749	13.1404	7.15344	6.95439					109.02	-0.167973	-0.135864	-0.00665283	-0.108707	-0.0565834					110.98	11.8074	11.7553	6.10864	6.1359	3.25232	3.33002	1.71826	1.63745
	105.78	75.7749	75.7294	48.4949	48.1261	27.5823	27.024	14.7629	14.3989	7.86658	7.69201					105.38	49.8727	50.3313	36.7195	37.0566	23.6371	23.3588	13.464	13.1328	7.15112	6.95044					109.12	-0.173455	-0.135864	-0.00665283	-0.129822	-0.0682983					111.08	11.8019	11.7519	6.10083	6.13421	3.24683	3.32901	1.72058	1.6371
	105.88	75.7437	75.693	48.4636	48.1061	27.5706	27.0141	14.7551	14.3941	7.86658	7.68967					105.48	49.8414	50.2962	36.7007	37.0324	23.6332	23.3446	13.4553	13.1251	7.15186	6.94649					109.22	-0.173462	-0.133545	-0.00897217	-0.129822	-0.0682983					111.18	11.8136	11.7485	6.10082	6.13252	3.24683	3.328	1.71435	1.63674
	105.98	75.6952	75.6566	48.4347	48.086	27.5416	27.0042	14.7363	14.3893	7.83997	7.68733					105.58	49.8141	50.261	36.6929	37.0082	23.6144	23.3303	13.4468	13.1174	7.14172	6.94254					109.32	-0.173462	-0.124146	-0.0183716	-0.129822	-0.0706177					111.28	11.8019	11.7451	6.08911	6.13084	3.22888	3.32699	1.70105	1.63639
	106.08	75.671	75.6202	48.416	48.066	27.5409	26.9943	14.7294	14.3845	7.85413	7.685					105.68	49.7945	50.2259	36.6733	36.984	23.6074	23.316	13.4546	13.1098	7.14489	6.93859					109.42	-0.173462	-0.126465	-0.0183716	-0.129822	-0.0800171					111.38	11.7925	11.7417	6.08911	6.12916	3.22729	3.32598	1.71277	1.63603
	106.18	75.6343	75.5839	48.3972	48.046	27.5315	26.9844	14.7317	14.3797	7.85718	7.68266					105.78	49.7688	50.1909	36.6655	36.9599	23.587	23.3018	13.4475	13.1021	7.15735	6.93465					109.52	-0.175049	-0.128052	-0.0105591	-0.118103	-0.0800171					111.48	11.8019	11.7383	6.10083	6.12748	3.23511	3.32497	1.70337	1.63568
	106.28	75.603	75.5476	48.3683	48.026	27.5237	26.9745	14.7317	14.3749	7.85486	7.68032					105.88	49.7305	50.1558	36.6421	36.9358	23.573	23.2875	13.4319	13.0945	7.15186	6.93071					109.62	-0.179688	-0.128052	-0.0105591	-0.110291	-0.081604					111.58	11.7957	11.735	6.09143	6.1258	3.22571	3.32396	1.70105	1.63533
	106.38	75.5546	75.5113	48.337	48.006	27.4908	26.9646	14.7051	14.3701	7.83765	7.67799					105.98	49.7031	50.1208	36.6226	36.9116	23.5636	23.2733	13.4272	13.0868	7.15344	6.92676					109.72	-0.173462	-0.125732	-0.0128784	-0.110291	-0.0878296					111.68	11.8003	11.7316	6.09534	6.12412	3.24133	3.32295	1.71277	1.63497
	106.48	75.521	75.475	48.3113	47.9861	27.4807	26.9547	14.7083	14.3653	7.83532	7.67565					106.08	49.6735	50.0858	36.5936	36.8876	23.5355	23.259	13.4084	13.0792	7.14404	6.92283					109.82	-0.161743	-0.104614	-0.0238647	-0.110291	-0.0823364					111.78	11.8097	11.7282	6.09692	6.12244	3.24292	3.32194	1.71277	1.63462
	106.58	75.4702	75.4388	48.28	47.9661	27.4573	26.9449	14.6887	14.3605	7.82361	7.67332					106.18	49.6337	50.0509	36.5812	36.8635	23.5144	23.2448	13.4038	13.0715	7.13318	6.91889					109.92	-0.161743	-0.104614	-0.0300903	-0.111877	-0.0917358					111.88	11.8003	11.7248	6.10474	6.12076	3.24292	3.32094	1.71277	1.63427
	106.68	75.4194	75.4027	48.2543	47.9461	27.4401	26.935	14.6708	14.3557	7.82361	7.67099					106.28	49.6149	50.016	36.5656	36.8395	23.505	23.2306	13.4045	13.0639	7.13391	6.91496					110.02	-0.161743	-0.104614	-0.0300903	-0.118103	-0.0917358					111.98	11.7917	11.7214	6.10474	6.11908	3.24133	3.31993	1.71118	1.63391
	106.78	75.3687	75.3665	48.2332	47.9262	27.4377	26.9251	14.6692	14.3509	7.82361	7.66866					106.38	49.5719	49.9811	36.5233	36.8154	23.473	23.2164	13.3905	13.0563	7.12219	6.91103					110.12	-0.161743	-0.104614	-0.0300903	-0.118103	-0.0917358					112.08	11.7902	11.7181	6.09851	6.11741	3.23901	3.31892	1.70886	1.63356
	106.88	75.3296	75.3304	48.2136	47.9063	27.426	26.9153	14.6692	14.3461	7.81189	7.66633					106.48	49.5492	49.9462	36.5077	36.7914	23.4698	23.2022	13.3905	13.0487	7.11902	6.9071					110.22	-0.161743	-0.104614	-0.0183716	-0.118103	-0.0917358					112.18	11.8019	11.7147	6.09692	6.11573	3.24451	3.31792	1.70264	1.63321
	106.98	75.2843	75.2944	48.1847	47.8864	27.4065	26.9054	14.6692	14.3413	7.81189	7.664					106.58	49.5016	49.9114	36.4897	36.7674	23.4542	23.188	13.3827	13.041	7.12219	6.90317					110.32	-0.175042	-0.116333	-0.0183716	-0.129822	-0.105034					112.28	11.7925	11.7113	6.09692	6.11405	3.24292	3.31691	1.70105	1.63286
	107.08	75.2577	75.2583	48.1628	47.8665	27.387	26.8956	14.6575	14.3366	7.80566	7.66167					106.68	49.4836	49.8766	36.4725	36.7435	23.434	23.1739	13.3733	13.0334	7.11597	6.89925					110.42	-0.167969	-0.0968018	-0.0324097	-0.120422	-0.0995483					112.38	11.7839	11.7079	6.0907	6.11238	3.23669	3.31591	1.69714	1.6325
	107.18	75.2124	75.2224	48.1355	47.8466	27.3674	26.8857	14.6497	14.3318	7.79626	7.65934					106.78	49.4742	49.8418	36.4617	36.7195	23.4324	23.1597	13.3859	13.0258	7.12378	6.89533					110.52	-0.161743	-0.0968018	-0.0300903	-0.127502	-0.0901489					112.48	11.7886	11.7046	6.09534	6.11071	3.24365	3.3149	1.69946	1.63215
	107.28	75.1812	75.1864	48.1121	47.8267	27.3534	26.8759	14.6403	14.327	7.78845	7.65701					106.88	49.4313	49.8071	36.4429	36.6956	23.4066	23.1455	13.3655	13.0182	7.10498	6.89141					110.62	-0.161743	-0.085083	-0.0300903	-0.120422	-0.0995483					112.58	11.7839	11.7012	6.10864	6.10904	3.24292	3.3139	1.70886	1.6318
	107.38	75.1241	75.1504	48.0863	47.8069	27.3401	26.866	14.6301	14.3222	7.78845	7.65468					106.98	49.4	49.7724	36.4374	36.6716	23.3901	23.1314	13.3694	13.0106	7.10889	6.88749					110.72	-0.161743	-0.085083	-0.0300903	-0.129822	-0.101135					112.68	11.7651	11.6979	6.10083	6.10737	3.24292	3.3129	1.70105	1.63144
	107.48	75.0835	75.1145	48.0652	47.787	27.3323	26.8562	14.6301	14.3174	7.78845	7.65236					107.08	49.3555	49.7377	36.4139	36.6477	23.3816	23.1173	13.3569	13.003	7.10266	6.88358					110.82	-0.161743	-0.085083	-0.0316772	-0.129822	-0.107361					112.78	11.7628	11.6945	6.10864	6.1057	3.24292	3.31189	1.70654	1.63109
	107.58	75.0507	75.0787	48.0457	47.7672	27.3323	26.8464	14.6239	14.3126	7.78687	7.65003					107.18	49.343	49.703	36.3976	36.6239	23.3738	23.1032	13.3647	12.9954	7.11205	6.87967					110.92	-0.165649	-0.0968018	-0.0379028	-0.141541	-0.11908					112.88	11.7605	11.6912	6.09851	6.10403	3.23438	3.31089	1.70886	1.63074
	107.68	75.0015	75.0429	48.0261	47.7474	27.3111	26.8366	14.6106	14.3079	7.78454	7.6477					107.28	49.3164	49.6684	36.3859	36.6	23.3558	23.089	13.3671	12.9878	7.11597	6.87575					111.02	-0.165649	-0.0889893	-0.0496216	-0.129822	-0.111267					112.98	11.7355	11.6878	6.09143	6.10236	3.22571	3.30989	1.70337	1.63039
	107.78	74.9507	75.007	47.9855	47.7276	27.2893	26.8268	14.5911	14.3031	7.77283	7.64538					107.38	49.2789	49.6338	36.3671	36.5762	23.3292	23.0749	13.3522	12.9803	7.09949	6.87185					111.12	-0.159431	-0.0749512	-0.0519409	-0.118103	-0.0995483					113.08	11.7316	11.6845	6.08752	6.10069	3.23511	3.30889	1.69482	1.63004
	107.88	74.9312	74.9713	47.9753	47.7078	27.2776	26.8169	14.5817	14.2983	7.78455	7.64306					107.48	49.2688	49.5993	36.3608	36.5523	23.3402	23.0608	13.3546	12.9727	7.10815	6.86794					111.22	-0.150024	-0.0655518	-0.0496216	-0.118103	-0.101868					113.18	11.7222	11.6811	6.08521	6.09902	3.23352	3.30789	1.70105	1.62968
	107.98	74.8921	74.9356	47.9558	47.688	27.2698	26.8071	14.5715	14.2935	7.78455	7.64073					107.58	49.2438	49.5648	36.3335	36.5285	23.3253	23.0467	13.3381	12.9651	7.11438	6.86404					111.32	-0.147707	-0.0632324	-0.0496216	-0.115784	-0.108949					113.28	11.7316	11.6778	6.07898	6.09736	3.2312	3.30689	1.70105	1.62933
	108.08	74.8608	74.8999	47.9324	47.6683	27.2518	26.7973	14.5715	14.2888	7.78455	7.63841					107.68	49.2031	49.5303	36.3038	36.5047	23.2996	23.0327	13.3241	12.9576	7.09327	6.86014					111.42	-0.130493	-0.0421143	-0.0473022	-0.106384	-0.0995483					113.38	11.7105	11.6745	6.06568	6.09569	3.21326	3.30589	1.69165	1.62898
	108.18	74.8218	74.8642	47.9034	47.6485	27.2424	26.7875	14.5598	14.284	7.78454	7.63609					107.78	49.1844	49.4958	36.2983	36.4809	23.3027	23.0186	13.3241	12.95	7.10034	6.85624					111.52	-0.132813	-0.053833	-0.0379028	-0.106384	-0.107361					113.48	11.7175	11.6711	6.07507	6.09403	3.22107	3.30489	1.69873	1.62863
	108.28	74.771	74.8286	47.8699	47.6287	27.219	26.7777	14.5419	14.2792	7.77283	7.63377					107.88	49.1656	49.4614	36.296	36.4572	23.2957	23.0046	13.3179	12.9424	7.10266	6.85234					111.62	-0.142212	-0.053833	-0.0379028	-0.0985718	-0.0995483					113.58	11.7026	11.6678	6.0719	6.09237	3.20618	3.30389	1.68384	1.62828
	108.38	74.7319	74.793	47.8441	47.609	27.1995	26.7679	14.5403	14.2745	7.77283	7.63145					107.98	49.1266	49.427	36.2671	36.4335	23.2667	22.9905	13.2991	12.9349	7.09644	6.84845					111.72	-0.142212	-0.0522461	-0.0379028	-0.0985718	-0.0995483					113.68	11.7019	11.6645	6.07739	6.0907	3.21399	3.30289	1.68933	1.62792
	108.48	74.7007	74.7574	47.823	47.5893	27.1823	26.7582	14.5325	14.2697	7.77283	7.62913					108.08	49.1016	49.3926	36.2499	36.4097	23.2589	22.9765	13.285	12.9273	7.08936	6.84456					111.82	-0.142212	-0.0476074	-0.0394897	-0.0985718	-0.101868					113.78	11.6925	11.6611	6.06018	6.08904	3.20386	3.30189	1.69324	1.62757
	108.58	74.6694	74.7219	47.7917	47.5696	27.1776	26.7484	14.5231	14.2649	7.77283	7.62681					108.18	49.082	49.3583	36.2343	36.3861	23.2465	22.9624	13.285	12.9198	7.08154	6.84067					111.92	-0.142212	-0.0405273	-0.0379028	-0.086853	-0.111267					113.88	11.6925	11.6578	6.06567	6.08738	3.20386	3.30089	1.69165	1.62722
	108.68	74.6343	74.6864	47.7644	47.5499	27.151	26.7386	14.5129	14.2602	7.76501	7.6245					108.28	49.0602	49.324	36.2124	36.3624	23.2449	22.9484	13.2756	12.9122	7.07922	6.83678					112.02	-0.130493	-0.0343018	-0.0379028	-0.086853	-0.112854					113.98	11.6714	11.6545	6.06567	6.08572	3.20386	3.2999	1.68933	1.62687
	108.78	74.5913	74.6509	47.7355	47.5302	27.1409	26.7288	14.5012	14.2554	7.75879	7.62218					108.38	49.0211	49.2897	36.1827	36.3387	23.212	22.9344	13.2554	12.9047	7.073	6.83289					112.12	-0.134398	-0.0366211	-0.0402222	-0.0891724	-0.121399					114.08	11.6628	11.6512	6.07739	6.08407	3.20386	3.2989	1.68311	1.62652
	108.88	74.564	74.6155	47.7136	47.5106	27.1292	26.719	14.5012	14.2507	7.74939	7.61986					108.48	48.9969	49.2554	36.1632	36.3151	23.2113	22.9204	13.2554	12.8972	7.073	6.82901					112.22	-0.150019	-0.0460148	-0.0519409	-0.0985661	-0.130793					114.18	11.6612	11.6479	6.07739	6.08241	3.20227	3.2979	1.68151	1.62617
	108.98	74.5327	74.5801	47.6761	47.4909	27.1213	26.7093	14.4918	14.2459	7.74939	7.61755					108.58	48.9922	49.2212	36.1506	36.2914	23.2081	22.9064	13.2545	12.8897	7.08154	6.82513					112.32	-0.136726	-0.0343018	-0.0613403	-0.0751343	-0.119087					114.28	11.6613	11.6445	6.06567	6.08075	3.19763	3.29691	1.6698	1.62582
	109.08	74.4937	74.5447	47.6472	47.4713	27.1096	26.6995	14.4778	14.2412	7.74939	7.61523					108.68	48.9414	49.187	36.1398	36.2678	23.184	22.8924	13.2421	12.8821	7.06202	6.82125					112.42	-0.139893	-0.0179443	-0.0574341	-0.0744019	-0.11908					114.38	11.6534	11.6412	6.05787	6.0791	3.19214	3.29591	1.67371	1.62547
	109.18	74.4624	74.5094	47.6238	47.4516	27.1096	26.6898	14.4778	14.2364	7.74938	7.61292					108.78	48.9196	49.1529	36.121	36.2442	23.173	22.8785	13.2421	12.8746	7.05969	6.81738					112.52	-0.130499	0.000854492	-0.0473022	-0.0712337	-0.119085					114.48	11.6628	11.6379	6.07275	6.07744	3.20154	3.29492	1.67371	1.62511
	109.28	74.4194	74.4741	47.5831	47.432	27.0721	26.68	14.4598	14.2317	7.73767	7.61061					108.88	48.8922	49.1187	36.0913	36.2207	23.1628	22.8645	13.228	12.8671	7.0636	6.8135					112.62	-0.130493	0.000854492	-0.0379028	-0.071228	-0.11908					114.58	11.6558	11.6346	6.07349	6.07579	3.20618	3.29392	1.68152	1.62476
	109.38	74.3921	74.4388	47.5613	47.4124	27.0627	26.6703	14.4504	14.2269	7.72595	7.60829					108.98	48.8727	49.0846	36.0929	36.1971	23.1605	22.8505	13.2358	12.8596	7.06677	6.80963					112.72	-0.132811	0.007936	-0.0379028	-0.0735459	-0.121397					114.68	11.6534	11.6313	6.07348	6.07413	3.20386	3.29293	1.67529	1.62441
	109.48	74.3491	74.4035	47.5418	47.3928	27.0416	26.6605	14.441	14.2222	7.71656	7.60598					109.08	48.8414	49.0505	36.0897	36.1736	23.1613	22.8366	13.2444	12.8521	7.06433	6.80576					112.82	-0.139888	0.00708008	-0.0402222	-0.0806274	-0.118343					114.78	11.6495	11.628	6.06177	6.07248	3.19214	3.29194	1.66199	1.62406
	109.58	74.3312	74.3683	47.5199	47.3732	27.0487	26.6508	14.4481	14.2174	7.72363	7.60367					109.18	48.8196	49.0165	36.0679	36.1501	23.1511	22.8227	13.2343	12.8446	7.06128	6.8019					112.92	-0.130493	0.0164795	-0.0473022	-0.0735474	-0.115173					114.88	11.6495	11.6247	6.05236	6.07083	3.20154	3.29094	1.67371	1.62371
	109.68	74.3022	74.3332	47.4965	47.3536	27.0315	26.6411	14.4504	14.2127	7.72595	7.60136					109.28	48.8008	48.9825	36.0585	36.1266	23.1316	22.8087	13.2327	12.8371	7.05261	6.79803					113.02	-0.130493	0.0164795	-0.0379028	-0.0829468	-0.115173					114.98	11.6417	11.6214	6.04224	6.06918	3.19604	3.28995	1.66589	1.62336
	109.78	74.2827	74.298	47.4753	47.3341	27.0198	26.6313	14.4387	14.208	7.72595	7.59905					109.38	48.7695	48.9485	36.0226	36.1031	23.1121	22.7948	13.2225	12.8296	7.04016	6.79417					113.12	-0.13208	0.0164795	-0.0379028	-0.0751343	-0.115173					115.08	11.6417	11.6182	6.04224	6.06753	3.19446	3.28896	1.66589	1.62301
	109.88	74.2358	74.2629	47.4386	47.3145	26.9947	26.6216	14.4231	14.2032	7.71814	7.59674					109.48	48.7571	48.9146	36.0187	36.0796	23.1215	22.7809	13.2225	12.8222	7.04956	6.79031					113.22	-0.136719	0.0164795	-0.0394897	-0.0751343	-0.115173					115.18	11.63	11.6149	6.02429	6.06588	3.18042	3.28797	1.64478	1.62266
	109.98	74.1733	74.2278	47.3855	47.295	26.969	26.6119	14.4052	14.1985	7.69702	7.59444					109.58	48.7415	48.8806	36.0148	36.0562	23.1042	22.767	13.2124	12.8147	7.04724	6.78645					113.32	-0.128907	0.0297852	-0.0457153	-0.0735474	-0.105775					115.28	11.6238	11.6116	6.02112	6.06423	3.19214	3.28698	1.65186	1.62231
	110.08	74.1421	74.1928	47.3644	47.2755	26.9612	26.6022	14.3918	14.1937	7.6947	7.59213					109.68	48.7125	48.8467	35.9937	36.0327	23.0925	22.7531	13.1968	12.8072	7.03626	6.7826					113.42	-0.114868	0.0438232	-0.0441284	-0.0595093	-0.0917358					115.38	11.6222	11.6083	6.01879	6.06259	3.19214	3.28599	1.66199	1.62196
	110.18	74.1147	74.1578	47.3285	47.256	26.9432	26.5925	14.3918	14.189	7.7041	7.58982					109.78	48.693	48.8129	35.9803	36.0093	23.0909	22.7393	13.2014	12.7997	7.04248	6.77874					113.52	-0.114868	0.0438232	-0.0285034	-0.0595093	-0.0917358					115.48	11.6144	11.605	6.01099	6.06094	3.18433	3.285	1.65417	1.62161
	110.28	74.0835	74.1228	47.3035	47.2365	26.9299	26.5828	14.3918	14.1843	7.68921	7.58752					109.88	48.6641	48.779	35.9608	35.9859	23.0808	22.7254	13.1952	12.7923	7.04407	6.77489					113.62	-0.124263	0.0383301	-0.0222778	-0.0673218	-0.0995483					115.58	11.605	11.6017	6.01099	6.0593	3.1781	3.28401	1.65417	1.62126
	110.38	74.0616	74.0879	47.2839	47.217	26.9221	26.5731	14.3824	14.1796	7.68689	7.58521					109.98	48.6399	48.7452	35.9484	35.9626	23.0723	22.7115	13.1835	12.7848	7.04956	6.77104					113.72	-0.138306	0.0477295	-0.0300903	-0.055603	-0.0878296					115.68	11.5909	11.5985	6.00159	6.05765	3.16479	3.28302	1.64478	1.62091
	110.48	74.0272	74.0529	47.2644	47.1975	26.9104	26.5634	14.3723	14.1748	7.68688	7.58291					110.08	48.6211	48.7114	35.9374	35.9392	23.0597	22.6977	13.1819	12.7773	7.04089	6.76719					113.82	-0.130493	0.055542	-0.0300903	-0.0579224	-0.0878296					115.78	11.5909	11.5952	5.99927	6.05601	3.17651	3.28203	1.64246	1.62056
	110.58	73.9952	74.0181	47.2277	47.1781	26.8948	26.5537	14.3622	14.1701	7.67285	7.5806					110.18	48.5797	48.6777	35.9015	35.9159	23.0496	22.6838	13.1655	12.7699	7.02845	6.76335					113.92	-0.130493	0.0477295	-0.0300903	-0.0673218	-0.0878296					115.88	11.5909	11.5919	5.99305	6.05437	3.16711	3.28104	1.64246	1.62021
	110.68	73.9468	73.9832	47.2058	47.1586	26.8831	26.544	14.3551	14.1654	7.67126	7.5783					110.28	48.5633	48.644	35.8898	35.8925	23.059	22.67	13.1733	12.7624	7.03784	6.75951					114.02	-0.130493	0.055542	-0.0300903	-0.0673218	-0.0878296					115.98	11.6003	11.5887	6.00867	6.05272	3.17419	3.28005	1.65186	1.61986
	110.78	73.9155	73.9484	47.1801	47.1392	26.8752	26.5343	14.3528	14.1607	7.67126	7.576					110.38	48.5367	48.6103	35.8726	35.8692	23.0363	22.6562	13.1678	12.755	7.02612	6.75567					114.12	-0.128906	0.055542	-0.0300903	-0.0610962	-0.0878296					116.08	11.6027	11.5854	6.01099	6.05108	3.18433	3.27907	1.65417	1.61951
	110.88	73.896	73.9136	47.1589	47.1198	26.8635	26.5246	14.3411	14.1559	7.65955	7.5737					110.48	48.5023	48.5766	35.8499	35.8459	23.0284	22.6424	13.1624	12.7476	7.01904	6.75183					114.22	-0.124268	0.055542	-0.0300903	-0.0673218	-0.0878296					116.18	11.5878	11.5821	6.01721	6.04944	3.17883	3.27808	1.64868	1.61916
	110.98	73.8569	73.8788	47.1394	47.1003	26.8557	26.515	14.3348	14.1512	7.65014	7.5714					110.58	48.4797	48.543	35.8468	35.8227	23.0394	22.6286	13.1733	12.7401	7.03003	6.748					114.32	-0.128906	0.055542	-0.0300903	-0.0673218	-0.0878296					116.28	11.587	11.5789	6.0188	6.0478	3.17419	3.27709	1.65027	1.61881
	111.08	73.8124	73.8441	47.1144	47.081	26.8385	26.5053	14.3199	14.1465	7.63452	7.5691					110.68	48.4547	48.5094	35.8335	35.7994	23.0222	22.6148	13.1679	12.7327	7.01514	6.74416					114.42	-0.124268	0.055542	-0.0300903	-0.0673218	-0.0878296					116.38	11.587	11.5756	6.01879	6.04617	3.17261	3.27611	1.64404	1.61846
	111.18	73.7749	73.8094	47.0847	47.0616	26.8307	26.4956	14.3215	14.1418	7.63611	7.5668					110.78	48.4407	48.4758	35.8132	35.7762	23.0199	22.601	13.1561	12.7253	7.02222	6.74033					114.52	-0.128906	0.055542	-0.0300903	-0.0673218	-0.0995483					116.48	11.5847	11.5724	6.01099	6.04453	3.17651	3.27512	1.63464	1.61812
	111.28	73.7241	73.7747	47.0636	47.0422	26.8088	26.486	14.3004	14.1371	7.62988	7.5645					110.88	48.4235	48.4423	35.8062	35.753	23.016	22.5872	13.1561	12.7179	7.01831	6.7365					114.62	-0.125854	0.0539551	-0.027771	-0.0689087	-0.101135					116.58	11.5831	11.5691	6.01099	6.04289	3.16711	3.27414	1.64246	1.61777
	111.38	73.7046	73.7401	47.0339	47.0228	26.8026	26.4763	14.2903	14.1324	7.6283	7.5622					110.98	48.3805	48.4088	35.7795	35.7298	23.0011	22.5735	13.1444	12.7105	7.01123	6.73268					114.72	-0.138302	0.0477333	-0.0199585	-0.0751305	-0.107357					116.68	11.5925	11.5659	6.01879	6.04126	3.17419	3.27315	1.64245	1.61742
	111.48	73.671	73.7055	47.0199	47.0035	26.7987	26.4666	14.2997	14.1277	7.62598	7.55991					111.08	48.3649	48.3753	35.7726	35.7066	22.9926	22.5597	13.146	12.703	7.005	6.72885					114.82	-0.136719	0.0477295	-0.0261841	-0.0634155	-0.10968					116.78	11.5831	11.5626	6.00708	6.03962	3.17261	3.27217	1.63074	1.61707
	111.58	73.646	73.6709	47.0027	46.9841	26.7932	26.457	14.302	14.1229	7.6283	7.55761					111.18	48.3398	48.3418	35.76	35.6835	23.0011	22.546	13.1545	12.6956	7.01123	6.72503					114.92	-0.130493	0.0477295	-0.0261841	-0.0774536	-0.11908					116.88	11.5737	11.5594	6.00085	6.03799	3.17261	3.27118	1.63074	1.61672
	111.68	73.603	73.6364	46.9831	46.9648	26.7932	26.4474	14.2903	14.1182	7.61889	7.55531					111.28	48.3008	48.3084	35.7296	35.6603	22.991	22.5322	13.135	12.6882	7.0011	6.72121					115.02	-0.121092	0.0454102	-0.0144653	-0.0868516	-0.12921					116.98	11.5714	11.5562	5.99927	6.03636	3.16638	3.2702	1.64246	1.61637
	111.78	73.5522	73.6019	46.9636	46.9455	26.7698	26.4377	14.2723	14.1135	7.60486	7.55302					111.38	48.2805	48.275	35.7101	35.6372	22.9753	22.5185	13.1343	12.6808	6.99646	6.71739					115.12	-0.134398	0.0438232	-0.0167847	-0.0673218	-0.122986					117.08	11.573	11.5529	5.99927	6.03472	3.1554	3.26922	1.64246	1.61602
	111.88	73.5311	73.5674	46.9503	46.9262	26.7588	26.4281	14.2692	14.1088	7.59937	7.55073					111.48	48.2571	48.2416	35.7046	35.6141	22.9636	22.5048	13.1444	12.6735	6.99719	6.71358					115.22	-0.124268	0.0438232	-0.0300903	-0.0696411	-0.122986					117.18	11.5698	11.5497	6.0094	6.03309	3.16321	3.26824	1.64087	1.61567
	111.98	73.5015	73.533	46.9285	46.9069	26.7463	26.4184	14.259	14.1041	7.60096	7.54843					111.58	48.25	48.2083	35.6913	35.591	22.9698	22.4911	13.1428	12.6661	7.00183	6.70977					115.32	-0.130493	0.0438232	-0.0300903	-0.0790405	-0.122986					117.28	11.5714	11.5465	6.01099	6.03146	3.16479	3.26726	1.65417	1.61533
	112.08	73.4796	73.4986	46.9183	46.8876	26.7417	26.4088	14.2684	14.0994	7.61035	7.54614					111.68	48.2125	48.175	35.6694	35.5679	22.9691	22.4774	13.1327	12.6587	6.99878	6.70596					115.42	-0.128906	0.0438232	-0.0183716	-0.0907593	-0.120667					117.38	11.5714	11.5432	6.01099	6.02983	3.16479	3.26627	1.65417	1.61498
	112.18	73.4351	73.4642	46.905	46.8684	26.7112	26.3992	14.2551	14.0947	7.59863	7.54385					111.78	48.1891	48.1417	35.6499	35.5449	22.9636	22.4637	13.1327	12.6513	6.9917	6.70215					115.52	-0.122681	0.0438232	-0.0300903	-0.0907593	-0.111267					117.48	11.562	11.54	6.01099	6.0282	3.17261	3.26529	1.66199	1.61463
	112.28	73.396	73.4298	46.8855	46.8491	26.7034	26.3896	14.234	14.09	7.57983	7.54156					111.88	48.179	48.1085	35.6476	35.5218	22.9792	22.45	13.1421	12.6439	7.005	6.69834					115.62	-0.124263	0.0360107	-0.0300903	-0.100159	-0.107361					117.58	11.5613	11.5368	6.01099	6.02658	3.16797	3.26431	1.67139	1.61428
	112.38	73.3624	73.3955	46.8519	46.8299	26.6799	26.38	14.2294	14.0853	7.5752	7.53927					111.98	48.1539	48.0752	35.6343	35.4988	22.9636	22.4363	13.1366	12.6366	7.0011	6.69453					115.72	-0.130498	0.0438185	-0.0261841	-0.0985765	-0.111272					117.68	11.5519	11.5336	5.99927	6.02495	3.16479	3.26333	1.66199	1.61393
	112.48	73.3257	73.3612	46.8285	46.8106	26.6721	26.3704	14.2317	14.0807	7.57752	7.53698					112.08	48.1149	48.042	35.6202	35.4758	22.9613	22.4226	13.1343	12.6292	6.99255	6.69073					115.82	-0.138301	0.0360107	-0.0183716	-0.106384	-0.119075					117.78	11.5597	11.5303	5.99927	6.02332	3.1554	3.26235	1.65576	1.61359
	112.58	73.3007	73.3269	46.8136	46.7914	26.6666	26.3608	14.2262	14.076	7.58374	7.53469					112.18	48.0914	48.0089	35.603	35.4528	22.9574	22.409	13.1366	12.6218	6.99328	6.68693					115.92	-0.140625	0.0360107	-0.0285034	-0.106384	-0.121399					117.88	11.5597	11.5271	5.99927	6.0217	3.15308	3.26138	1.65417	1.61324
	112.68	73.2632	73.2927	46.7957	46.7722	26.662	26.3512	14.2278	14.0713	7.5791	7.5324					112.28	48.0781	47.9757	35.5803	35.4298	22.962	22.3953	13.1217	12.6145	6.99951	6.68314					116.02	-0.147705	0.0360107	-0.0379028	-0.104797	-0.130798					117.98	11.5659	11.5239	6.01331	6.02007	3.1593	3.2604	1.67212	1.61289
	112.78	73.2319	73.2585	46.7839	46.753	26.6526	26.3416	14.22	14.0666	7.57751	7.53012					112.38	48.0461	47.9426	35.5601	35.4069	22.9558	22.3817	13.1187	12.6071	6.99329	6.67934					116.12	-0.140625	0.0336914	-0.0300903	-0.0985718	-0.11908					118.08	11.5613	11.5207	6.01489	6.01845	3.17261	3.25942	1.66431	1.61254
	112.88	73.2046	73.2243	46.755	46.7338	26.6409	26.332	14.22	14.0619	7.56812	7.52783					112.48	48.025	47.9095	35.5522	35.384	22.9441	22.3681	13.1171	12.5998	6.99561	6.67555					116.22	-0.142212	0.024292	-0.0300903	-0.0985718	-0.11676					118.18	11.5675	11.5175	6.02819	6.01683	3.16479	3.25844	1.66357	1.6122
	112.98	73.16	73.1902	46.7253	46.7147	26.6213	26.3224	14.2004	14.0572	7.55799	7.52554					112.58	47.9961	47.8765	35.5405	35.361	22.9347	22.3544	13.1077	12.5924	6.98706	6.67176					116.32	-0.153924	0.024292	-0.0300903	-0.111877	-0.119072					118.28	11.5652	11.5143	6.01257	6.0152	3.15308	3.25746	1.64478	1.61185
	113.08	73.1257	73.1561	46.7152	46.6955	26.6229	26.3128	14.2098	14.0525	7.56738	7.52326					112.68	47.9719	47.8435	35.5242	35.3382	22.9301	22.3408	13.103	12.5851	6.99097	6.66797					116.42	-0.153931	0.0266113	-0.0418091	-0.118103	-0.121399					118.38	11.5542	11.5111	6.01099	6.01358	3.15308	3.25649	1.64246	1.6115
	113.18	73.0874	73.122	46.7058	46.6764	26.5963	26.3032	14.2043	14.0479	7.55799	7.52098					112.78	47.9368	47.8105	35.5132	35.3153	22.9152	22.3272	13.1053	12.5778	6.99329	6.66418					116.52	-0.142219	0.0477295	-0.0418091	-0.0946727	-0.119087					118.48	11.5519	11.5079	6.01099	6.01196	3.14685	3.25551	1.64246	1.61115
	113.28	73.0624	73.088	46.6925	46.6572	26.6002	26.2937	14.2012	14.0432	7.56421	7.51869					112.88	47.9219	47.7775	35.5116	35.2924	22.9191	22.3136	13.1116	12.5704	6.99951	6.6604					116.62	-0.142212	0.0477295	-0.0183716	-0.0946655	-0.11908					118.58	11.5519	11.5047	6.00159	6.01034	3.14526	3.25454	1.65027	1.61081
	113.38	73.0444	73.054	46.6683	46.6381	26.5901	26.2841	14.2004	14.0385	7.5658	7.51641					112.98	47.8828	47.7446	35.4803	35.2696	22.9089	22.3001	13.0952	12.5631	6.97998	6.65662					116.72	-0.143799	0.0477295	-0.0183716	-0.0930786	-0.130798					118.68	11.5433	11.5015	5.99695	6.00872	3.14294	3.25356	1.64173	1.61046
	113.48	73.0132	73.02	46.6472	46.619	26.5823	26.2745	14.1887	14.0338	7.56579	7.51413					113.08	47.861	47.7116	35.4585	35.2467	22.891	22.2865	13.0936	12.5558	6.97766	6.65284					116.82	-0.150024	0.0477295	-0.0183716	-0.086853	-0.120667					118.78	11.5441	11.4983	5.99927	6.00711	3.14526	3.25259	1.64246	1.61011
	113.58	72.9624	72.986	46.616	46.5999	26.5588	26.265	14.177	14.0292	7.54626	7.51185					113.18	47.8336	47.6788	35.4421	35.2239	22.891	22.2729	13.0858	12.5485	6.98474	6.64906					116.92	-0.150024	0.0477295	-0.012146	-0.0884399	-0.125305					118.88	11.5347	11.4951	6.01099	6.00549	3.13586	3.25161	1.64246	1.60976
	113.68	72.9312	72.9521	46.6042	46.5808	26.5416	26.2554	14.1692	14.0245	7.53687	7.50957					113.28	47.8079	47.6459	35.4351	35.2011	22.8933	22.2594	13.0858	12.5412	6.97607	6.64528					117.02	-0.15161	0.0461426	-0.0167847	-0.0962515	-0.120666					118.98	11.5308	11.4919	6.0094	6.00387	3.14368	3.25064	1.64087	1.60942
	113.78	72.9116	72.9182	46.5847	46.5617	26.5276	26.2459	14.1575	14.0198	7.52283	7.50729					113.38	47.7679	47.6131	35.4178	35.1783	22.8706	22.2458	13.0803	12.5339	6.96826	6.64151					117.12	-0.157833	0.039917	-0.012146	-0.0946655	-0.128479					119.08	11.5402	11.4887	6.01099	6.00226	3.13904	3.24967	1.64478	1.60907
	113.88	72.8726	72.8843	46.5746	46.5427	26.519	26.2363	14.1669	14.0152	7.53223	7.50501					113.48	47.7415	47.5803	35.4022	35.1556	22.8582	22.2323	13.0819	12.5266	6.96985	6.63774					117.22	-0.15857	0.041503	-0.0199585	-0.0930796	-0.1214					119.18	11.5402	11.4856	6.01099	6.00065	3.13745	3.24869	1.64246	1.60872
	113.98	72.8413	72.8505	46.5574	46.5236	26.512	26.2268	14.1692	14.0105	7.53454	7.50273					113.58	47.7148	47.5475	35.3804	35.1328	22.8503	22.2188	13.0741	12.5193	6.96204	6.63397					117.32	-0.161747	0.0477295	-0.0128784	-0.0891724	-0.115177					119.28	11.5496	11.4824	6.0282	5.99903	3.15466	3.24772	1.65186	1.60838
	114.08	72.7944	72.8167	46.5206	46.5046	26.4924	26.2172	14.1536	14.0058	7.52673	7.50045					113.68	47.7008	47.5148	35.3608	35.1101	22.8363	22.2052	13.0679	12.512	6.95581	6.63021					117.42	-0.159424	0.0477295	-0.00665283	-0.0985718	-0.115173					119.38	11.5519	11.4792	6.02111	5.99742	3.15698	3.24675	1.66199	1.60803
	114.18	72.7726	72.7829	46.5043	46.4855	26.4846	26.2077	14.1536	14.0012	7.52673	7.49817					113.78	47.6727	47.4821	35.3624	35.0874	22.8441	22.1917	13.0663	12.5047	6.96362	6.62644					117.52	-0.152344	0.0477295	-0.00665283	-0.0985718	-0.107361					119.48	11.5402	11.476	6.00708	5.99581	3.13586	3.24578	1.64404	1.60769
	114.28	72.7358	72.7491	46.4777	46.4665	26.4729	26.1982	14.1418	13.9965	7.5127	7.4959					113.88	47.6422	47.4494	35.3413	35.0647	22.8347	22.1782	13.0546	12.4974	6.94482	6.62268					117.62	-0.161743	0.0477295	0.00506592	-0.0985718	-0.10968					119.58	11.5402	11.4728	6.00708	5.9942	3.13354	3.24481	1.64246	1.60734
	114.38	72.6968	72.7154	46.4558	46.4475	26.4557	26.1886	14.1418	13.9918	7.51111	7.49362					113.98	47.6133	47.4167	35.3218	35.042	22.8136	22.1647	13.0452	12.4901	6.9425	6.61892					117.72	-0.161743	0.0477295	0.00506592	-0.0985718	-0.11676					119.68	11.5519	11.4697	6.00708	5.99259	3.13354	3.24384	1.65417	1.60699
	114.48	72.646	72.6817	46.4246	46.4285	26.4299	26.1791	14.1301	13.9872	7.49939	7.49135					114.08	47.6031	47.3841	35.3007	35.0194	22.8113	22.1513	13.0428	12.4829	6.93311	6.61516					117.82	-0.161743	0.0477295	0.0144653	-0.086853	-0.10968					119.78	11.5409	11.4665	6.00549	5.99098	3.13196	3.24286	1.64319	1.60665
	114.58	72.6147	72.6481	46.405	46.4095	26.4221	26.1696	14.1239	13.9825	7.49939	7.48907					114.18	47.5804	47.3515	35.2983	34.9968	22.8058	22.1378	13.0428	12.4756	6.94482	6.61141					117.92	-0.161743	0.055542	0.0206909	-0.086853	-0.107361					119.88	11.5402	11.4633	6.00708	5.98937	3.13904	3.2419	1.64246	1.6063
	114.68	72.5741	72.6145	46.3855	46.3906	26.4104	26.1601	14.1106	13.9779	7.49939	7.4868					114.28	47.5407	47.3189	35.2772	34.9741	22.7996	22.1243	13.035	12.4683	6.93237	6.60765					118.02	-0.161743	0.0477295	0.0206909	-0.086853	-0.107361					119.98	11.5339	11.4602	6.00085	5.98776	3.12573	3.24093	1.64246	1.60595
	114.78	72.5538	72.5808	46.366	46.3716	26.3987	26.1506	14.1106	13.9732	7.5072	7.48453					114.38	47.5149	47.2864	35.2593	34.9515	22.7855	22.1109	13.0256	12.4611	6.93079	6.6039					118.12	-0.161743	0.0477295	0.0206909	-0.086853	-0.107361
	114.88	72.51	72.5473	46.3488	46.3527	26.3854	26.1411	14.0973	13.9686	7.4939	7.48226					114.48	47.4821	47.2539	35.2296	34.9289	22.7722	22.0974	13.0054	12.4538	6.90967	6.60015					118.22	-0.163329	0.0461435	0.0206909	-0.088439	-0.106627
	114.98	72.4702	72.5137	46.3308	46.3337	26.369	26.1316	14.0989	13.9639	7.49548	7.47999					114.58	47.4719	47.2214	35.2296	34.9064	22.7699	22.084	13.0132	12.4466	6.92847	6.5964					118.32	-0.181263	0.0281982	0.019104	-0.0985718	-0.117482
	115.08	72.4312	72.4802	46.3207	46.3148	26.3596	26.1221	14.0989	13.9593	7.49548	7.47772					114.68	47.4508	47.1889	35.2108	34.8838	22.7628	22.0706	13.0038	12.4393	6.92456	6.59266					118.42	-0.182861	0.0281982	0.0128784	-0.0985718	-0.11908
	115.18	72.3999	72.4468	46.3113	46.2959	26.3479	26.1126	14.0872	13.9546	7.49549	7.47545					114.78	47.4313	47.1565	35.189	34.8613	22.7527	22.0571	13.0038	12.4321	6.92297	6.58892					118.52	-0.177368	0.0258789	0.0128784	-0.0985718	-0.11908
	115.28	72.3781	72.4133	46.2917	46.277	26.3495	26.1031	14.0887	13.95	7.49548	7.47318					114.88	47.4023	47.1241	35.1812	34.8388	22.7527	22.0437	12.9944	12.4248	6.91357	6.58518					118.62	-0.175781	0.024292	0.0128784	-0.0985718	-0.11908
	115.38	72.3491	72.3799	46.2722	46.2581	26.3401	26.0936	14.0911	13.9454	7.49548	7.47091					114.98	47.3805	47.0917	35.1632	34.8162	22.7527	22.0303	12.9921	12.4176	6.91125	6.58144					118.72	-0.157844	0.0360036	0.0112915	-0.0868602	-0.0956492
	115.48	72.3218	72.3465	46.2527	46.2392	26.3284	26.0842	14.0793	13.9407	7.49548	7.46864					115.08	47.3531	47.0593	35.146	34.7938	22.7355	22.0169	12.978	12.4104	6.91516	6.5777					118.82	-0.157837	0.0360107	0.0167847	-0.086853	-0.0956421
	115.58	72.2765	72.3131	46.2426	46.2204	26.3112	26.0747	14.0715	13.9361	7.49548	7.46638					115.18	47.3274	47.027	35.1343	34.7713	22.7214	22.0036	12.9764	12.4031	6.90894	6.57397					118.92	-0.157837	0.0344238	0.0167847	-0.086853	-0.0956421
	115.68	72.2382	72.2798	46.2253	46.2015	26.2971	26.0652	14.0715	13.9314	7.49548	7.46411					115.28	47.3024	46.9947	35.1108	34.7488	22.7035	21.9902	12.9647	12.3959	6.89404	6.57024					119.02	-0.150029	0.0360107	0.0167847	-0.0790453	-0.0878344
	115.78	72.2062	72.2465	46.2058	46.1827	26.2893	26.0557	14.0598	13.9268	7.49548	7.46184					115.38	47.2828	46.9624	35.0936	34.7264	22.7019	21.9768	12.9553	12.3887	6.89172	6.56651					119.12	-0.150024	0.0477295	0.0324097	-0.0790405	-0.0878296
	115.88	72.1663	72.2132	46.1925	46.1638	26.2776	26.0463	14.066	13.9222	7.50171	7.45958					115.48	47.2516	46.9302	35.0695	34.704	22.6918	21.9634	12.9429	12.3815	6.88	6.56278					119.22	-0.142212	0.0477295	0.0245972	-0.0673218	-0.0878296
	115.98	72.1421	72.1799	46.1824	46.145	26.2815	26.0368	14.0676	13.9175	7.50879	7.45732					115.58	47.2399	46.898	35.0601	34.6816	22.6941	21.9501	12.939	12.3743	6.87378	6.55906					119.32	-0.142212	0.0477295	0.0324097	-0.0673218	-0.0878296
	116.08	72.0851	72.1467	46.1628	46.1262	26.2604	26.0274	14.0676	13.9129	7.5072	7.45505					115.68	47.2125	46.8658	35.0444	34.6592	22.6714	21.9368	12.9342	12.3671	6.87293	6.55534					119.42	-0.152344	0.0352783	0.0245972	-0.0774536	-0.0979614
	116.18	72.064	72.1135	46.1433	46.1074	26.2502	26.0179	14.0504	13.9083	7.51501	7.45279					115.78	47.1836	46.8337	35.0327	34.6368	22.6644	21.9234	12.9335	12.3599	6.88	6.55161					119.52	-0.163324	0.0164795	0.012146	-0.0884342	-0.10113
	116.28	72.0187	72.0804	46.1215	46.0886	26.2362	26.0085	14.0458	13.9037	7.5127	7.45053					115.88	47.1617	46.8015	35.0038	34.6145	22.655	21.9101	12.9163	12.3527	6.87378	6.5479					119.62	-0.161748	0.024292	-0.00665283	-0.0852661	-0.0995483
	116.38	71.9843	72.0472	46.1042	46.0699	26.219	25.999	14.0481	13.899	7.5072	7.44827					115.98	47.1454	46.7694	34.9991	34.5922	22.6527	21.8968	12.9233	12.3455	6.88159	6.54418					119.72	-0.152344	0.024292	0.00897217	-0.0806274	-0.101868
	116.48	71.9507	72.0141	46.0847	46.0511	26.201	25.9896	14.0481	13.8944	7.5072	7.44601					116.08	47.1227	46.7373	34.9819	34.5698	22.6339	21.8835	12.9077	12.3383	6.86279	6.54046					119.82	-0.159424	0.0227051	0.00897217	-0.0852661	-0.111267
	116.58	71.9194	71.981	46.0652	46.0324	26.1917	25.9802	14.0302	13.8898	7.5072	7.44375					116.18	47.0938	46.7053	34.9702	34.5476	22.6199	21.8702	12.8967	12.3311	6.87219	6.53675					119.92	-0.150024	0.024292	0.00897217	-0.0790405	-0.108948
	116.68	71.8804	71.948	46.0457	46.0136	26.1799	25.9708	14.0286	13.8852	7.51502	7.44149					116.28	47.0641	46.6733	34.9546	34.5253	22.598	21.8569	12.8804	12.324	6.86438	6.53304
	116.78	71.8429	71.915	46.0238	45.9949	26.1721	25.9613	14.0302	13.8806	7.5166	7.43923					116.38	47.0625	46.6413	34.9429	34.503	22.6027	21.8436	12.885	12.3168	6.86438	6.52934
	116.88	71.814	71.882	45.9988	45.9762	26.1526	25.9519	14.0247	13.8759	7.51892	7.43698					116.48	47.043	46.6093	34.9351	34.4807	22.5831	21.8304	12.8749	12.3096	6.87219	6.52563
	116.98	71.7749	71.849	45.9871	45.9575	26.1448	25.9425	14.0247	13.8713	7.51892	7.43472					116.58	47.0094	46.5774	34.9116	34.4585	22.5691	21.8171	12.8538	12.3025	6.86047	6.52193
	117.08	71.7437	71.8161	45.9597	45.9388	26.1448	25.9331	14.0153	13.8667	7.51892	7.43246					116.68	46.9781	46.5455	34.8999	34.4363	22.5535	21.8039	12.8514	12.2953	6.85107	6.51823
	117.18	71.7163	71.7832	45.9363	45.9201	26.1119	25.9237	14.0012	13.8621	7.51891	7.43021					116.78	46.9446	46.5136	34.8632	34.4141	22.5417	21.7906	12.8374	12.2881	6.85266	6.51453
	117.28	71.6639	71.7503	45.8972	45.9014	26.0901	25.9143	13.9895	13.8575	7.5072	7.42796					116.88	46.9211	46.4817	34.8507	34.3919	22.5316	21.7774	12.8335	12.281	6.84412	6.51083
	117.38	71.6366	71.7175	45.8917	45.8828	26.0901	25.9049	13.9957	13.8529	7.51343	7.4257					116.98	46.9039	46.4499	34.8335	34.3697	22.5245	21.7642	12.8264	12.2738	6.84485	6.50713
	117.48	71.6108	71.6846	45.8738	45.8641	26.0784	25.8955	13.9895	13.8483	7.50562	7.42345					117.08	46.875	46.4181	34.803	34.3476	22.5128	21.751	12.8147	12.2667	6.83777	6.50344
	117.58	71.5679	71.6518	45.8425	45.8455	26.0706	25.8861	13.9778	13.8437	7.5033	7.4212					117.18	46.843	46.3863	34.7687	34.3255	22.4824	21.7378	12.7944	12.2596	6.82301	6.49975
	117.68	71.5226	71.6191	45.8136	45.8268	26.051	25.8767	13.9778	13.8391	7.5033	7.41895					117.28	46.8164	46.3546	34.7648	34.3034	22.4832	21.7246	12.7874	12.2524	6.83313	6.49606
	117.78	71.4897	71.5863	45.7917	45.8082	26.0299	25.8674	13.9778	13.8345	7.5033	7.4167					117.38	46.7906	46.3228	34.7437	34.2813	22.4832	21.7114	12.7788	12.2453	6.83313	6.49238
	117.88	71.4624	71.5536	45.7722	45.7896	26.0276	25.858	13.9778	13.8299	7.49707	7.41445					117.48	46.7688	46.2911	34.7124	34.2592	22.4542	21.6982	12.7655	12.2382	6.82141	6.48869
	117.98	71.4312	71.521	45.741	45.771	26.0081	25.8486	13.97	13.8253	7.49548	7.4122					117.58	46.7422	46.2595	34.7007	34.2371	22.4402	21.685	12.7561	12.2311	6.81201	6.48501
	118.08	71.3999	71.4883	45.7214	45.7525	26.0018	25.8392	13.97	13.8207	7.49548	7.40995					117.68	46.7125	46.2278	34.6639	34.2151	22.4324	21.6719	12.746	12.2239	6.80188	6.48133
	118.18	71.3726	71.4557	45.7019	45.7339	25.9885	25.8299	13.9583	13.8161	7.49548	7.4077					117.78	46.693	46.1962	34.6678	34.193	22.4246	21.6587	12.7522	12.2168	6.80811	6.47766
	118.28	71.3413	71.4231	45.673	45.7153	25.9807	25.8205	13.9583	13.8115	7.49548	7.40545					117.88	46.6617	46.1646	34.632	34.171	22.4011	21.6456	12.7358	12.2097	6.79175	6.47398
	118.38	71.3101	71.3905	45.6511	45.6968	25.969	25.8112	13.9403	13.8069	7.49548	7.40321					117.98	46.6422	46.1331	34.6093	34.149	22.3894	21.6324	12.7343	12.2026	6.79248	6.47031
	118.48	71.2749	71.358	45.6238	45.6783	25.9534	25.8018	13.9231	13.8023	7.47827	7.40096					118.08	46.6149	46.1015	34.5913	34.127	22.3722	21.6193	12.7264	12.1955	6.77063	6.46664
	118.58	71.2437	71.3255	45.6019	45.6597	25.9417	25.7925	13.9231	13.7978	7.47595	7.39872					118.18	46.5914	46.07	34.5796	34.1051	22.3621	21.6062	12.717	12.1884	6.77612	6.46297
	118.68	71.2124	71.293	45.5753	45.6412	25.9338	25.7831	13.902	13.7932	7.47595	7.39647					118.28	46.5735	46.0385	34.5632	34.0831	22.3715	21.5931	12.7241	12.1813	6.77222	6.4593
	118.78	71.1733	71.2605	45.5535	45.6227	25.9127	25.7738	13.8997	13.7886	7.47595	7.39423					118.38	46.5524	46.0071	34.5327	34.0612	22.3503	21.58	12.6968	12.1743	6.76282	6.45564
	118.88	71.1343	71.2281	45.5222	45.6042	25.8987	25.7645	13.8918	13.784	7.47595	7.39199					118.48	46.5156	45.9756	34.5233	34.0393	22.3425	21.5669	12.6952	12.1672	6.75342	6.45197
	118.98	71.103	71.1957	45.5027	45.5858	25.8909	25.7551	13.8918	13.7794	7.47595	7.38974					118.58	46.4899	45.9442	34.5015	34.0174	22.3363	21.5538	12.6858	12.1601	6.76282	6.44831
	119.08	71.0624	71.1633	45.491	45.5673	25.8909	25.7458	13.8801	13.7748	7.47595	7.3875					118.68	46.4625	45.9129	34.4937	33.9955	22.3152	21.5407	12.6757	12.153	6.74329	6.44466
	119.18	71.0421	71.131	45.4714	45.5488	25.8792	25.7365	13.8801	13.7703	7.47595	7.38526					118.78	46.4524	45.8815	34.4819	33.9736	22.3152	21.5277	12.6788	12.146	6.7644	6.441
	119.28	71.0132	71.0986	45.4519	45.5304	25.8713	25.7272	13.8801	13.7657	7.47595	7.38302					118.88	46.4235	45.8502	34.4624	33.9518	22.2957	21.5146	12.6678	12.1389	6.755	6.43735
	119.38	70.9624	71.0664	45.4207	45.512	25.8479	25.7179	13.8606	13.7611	7.46423	7.38078					118.98	46.4102	45.8189	34.4507	33.9299	22.2902	21.5015	12.6647	12.1318	6.76123	6.43369
	119.48	70.9327	71.0341	45.4105	45.4935	25.8433	25.7086	13.8778	13.7566	7.46741	7.37855					119.08	46.3688	45.7876	34.4312	33.9081	22.28	21.4885	12.6522	12.1248	6.74487	6.43004
	119.58	70.8921	71.0018	45.3933	45.4751	25.8323	25.6993	13.8723	13.752	7.46814	7.37631					119.18	46.3414	45.7564	34.4116	33.8863	22.2722	21.4755	12.6327	12.1177	6.74329	6.4264
	119.68	70.8788	70.9696	45.3683	45.4567	25.8307	25.69	13.8668	13.7474	7.46497	7.37407					119.28	46.3102	45.7252	34.3827	33.8645	22.2605	21.4625	12.6233	12.1107	6.73389	6.42275
	119.78	70.8413	70.9374	45.3441	45.4383	25.8206	25.6807	13.8622	13.7429	7.46423	7.37183					119.38	46.3	45.694	34.3781	33.8427	22.2621	21.4494	12.6304	12.1037	6.74097	6.41911
	119.88	70.8022	70.9053	45.323	45.42	25.8206	25.6714	13.8528	13.7383	7.47595	7.3696					119.48	46.2711	45.6628	34.3546	33.821	22.2465	21.4364	12.6148	12.0966	6.73157	6.41547
	119.98	70.771	70.8732	45.3035	45.4016	25.801	25.6621	13.8317	13.7337	7.47595	7.36736					119.58	46.2633	45.6317	34.3475	33.7993	22.2394	21.4234	12.6194	12.0896	6.73779	6.41183
																119.68	46.236	45.6006	34.3335	33.7775	22.2332	21.4105	12.6038	12.0826	6.73706	6.40819
																119.78	46.1953	45.5695	34.314	33.7558	22.2332	21.3975	12.5952	12.0755	6.73547	6.40456
																119.88	46.1813	45.5384	34.2928	33.7341	22.2253	21.3845	12.5936	12.0685	6.73547	6.40092
																119.98	46.1617	45.5074	34.2827	33.7125	22.2253	21.3715	12.5842	12.0615	6.72607	6.39729
[truncated: 258 more columns]

## Sheet: Fig. 4d
	SARS-CoV-2 WT pseudovirus
		mab concentration (μg/ml)	P2C-1F11	P5A-3C8	P22A-1D1		mab concentration (μg/ml)	P5A-1D2		mab concentration (μg/ml)	VRC01
		0.000847	13.11	-8.8	24.105		0.000282	0.78		0.002286	0.193242
		0.00254	12.485	17.77	47.975		0.00254	29.18		0.006859	6.68288
		0.007621	27.915	16.98	60.995		0.007621	28.14		0.020576	-5.54171
		0.0228624	45.64	56.75	74.38		0.0228624	56.885		0.061728	-5.47759
		0.0685871	69.01	72.29	73.73		0.0685871	70.55		0.185185	-3.2231
		0.205761	88.665	84.7	86.3		0.205761	89.79		0.555556	-12.8025
		0.617284	95.085	96.775	89.655		0.617284	95.51		1.66667	-15.5567
		1.85185	98.58	98.495	92.435		1.85185	99.655
	SARS-CoV-2 K417R pseudovirus
		mab concentration (μg/ml)	P2C-1F11	P5A-3C8	P22A-1D1		mab concentration (μg/ml)	P5A-1D2		mab concentration (μg/ml)	VRC01
		0.00046	2.825	-13.855	12.18		0.00046	-9.245		0.00046	0.595
		0.00137	12.085	-19.64	8.575		0.00137	-14.52		0.00137	-5.38
		0.00412	11.645	12.63	17.145		0.01235	-7.37		0.00412	-13.07
		0.01235	58.88	22.285	33.83		0.03704	6.76		0.01235	7.32
		0.03704	66.69	49.36	53.73		0.11111	1.02		0.03704	10.43
		0.11111	89.425	63.31	82.065		0.33333	10.91		0.11111	9.675
		0.33333	94.88	89.315	95.465		1	-15.12		0.33333	-3.115
		1	99.875	98.83	96.36					1	16.225
	SARS-CoV-2 K417A pseudovirus
		mab concentration (μg/ml)	P2C-1F11	P5A-3C8	P22A-1D1		mab concentration (μg/ml)	P5A-1D2		mab concentration (μg/ml)	VRC01
		0.00046	18.885	-7.54	-13.69		0.00046	2.58		0.00046	16.755
		0.00137	13.28	-14.57	4.46		0.00137	-7.78		0.00137	28.79
		0.00412	34.38	-7.595	-0.195		0.00412	-6.31		0.00412	10.995
		0.01235	53.125	-25.665	-20.45		0.03704	1.2		0.01235	8.155
		0.03704	68.155	3.225	-12.105		0.33333	-1.04		0.03704	4.165
		0.11111	91.82	4.925	-16.425		1	-6.36		0.11111	26.115
		0.33333	97.56	-7.825	-16.76					0.33333	11.96
		1	98.52	-11.93	-2.89					1	-1.9
	SARS-CoV-2 K417E pseudovirus
		mab concentration (μg/ml)	P2C-1F11		mab concentration (μg/ml)	P5A-3C8		mab concentration (μg/ml)	P22A-1D1	P5A-1D2		mab concentration (μg/ml)	VRC01
		0.00046	-8.01		0.00046	-3.745		0.00046	3.835	-3.88		0.00412	3.38
		0.00137	10.345		0.00412	-19.83		0.00137	13.975	10.185		0.01235	12.22
		0.01235	2.89		0.01235	12.61		0.00412	-7.515	-3.11		0.03704	-9.665
		0.03704	8.18		0.03704	19.99		0.01235	-20.31	-7.06		0.11111	-38.535
		0.11111	17.065		0.11111	14.88		0.03704	-23.91	-13.1		0.33333	7.315
		0.33333	54.175		0.33333	0.885		0.11111	1.91	-8.635		1	13.6
		1	86.17		1	-8.37		0.33333	5.555	-6.01
								1	-4.7	2.67
	SARS-CoV-2 K417N pseudovirus
		mab concentration (μg/ml)	P2C-1F11	P5A-3C8	P22A-1D1	P5A-1D2		mab concentration (μg/ml)	VRC01
		0.00046	-3.755	7.055	0.1	-12.77		0.00046	-6.44
		0.00137	-6.895	3.495	-15.615	-14.67		0.00137	1.245
		0.00412	8.78	3.37	-20.06	-12.11		0.00412	-12.91
		0.01235	38.25	7	-3.42	-7.54		0.01235	-18.64
		0.03704	47.25	-8.025	-18.77	-19.73		0.03704	2.57
		0.11111	66.445	-1.61	-27.195	-12.77		0.11111	-7.59
		0.33333	88.085	35.255	-17.555	-14.96		1	6.53
		1	94.85	48.235	-16.67	-18.765
	SARS-CoV-2 K417T pseudovirus
		ug/ml	P2C-1F11	P5A-3C8	P22A-1D1	P5A-1D2	VRC01
		0.00046	12.195	-24.59	-16.7	1.71	-5.55
		0.00137	29.115	-1.71	4.715	21.93	-3.83
		0.00412	27.1	1.425	4.63	-13.93	15.66
		0.01235	55.805	-44.67	0.25	0.605	10.1
		0.03704	73.91	13.44	3.47	8.865	-7.13
		0.11111	91.765	4.905	4.265	11.095	10.69
		0.33333	95.81	10.86	-6.63	0.595	13.92
		1	97.37	4.875	3.01	-21.76	10.53

## Sheet: Fig. 5
	Fig. 5a
			P5A-3C8			VRC01
		Lung viral titer (total RNA)	0.61132	2.11404	2.60268	25.8125	13.8326	22.7848
			P5A-3C8			VRC01
		Nasel viral titer (total RNA)	48.5029	72.0037	77.7085	55.7152	131.599	122.786
	Fig. 5b
			P5A-3C8			VRC01
		Lung viral titer (sgmRNA)	33.7826	186.012	53.7615	876.2	268.279	31.5066
			P5A-3C8			VRC01
		Nasel viral titer (sgmRNA)	6.92618	1.07053	1.78503	37.6898	9.91631	15.017
	Fig. 5c
			P5A-3C8			VRC01
		Lung PFU	-0.907411	2.23557	0.167491	2.59517	2.5366	3.02872
			P5A-3C8			VRC01
		Nasel PFU	2.29671	2.28993	0.38934	1.94735	2.28993	2.53387
	Fig. 5d
			P5A-3C8		VRC01
			mean	SD	mean	SD
		day 0	100	0	100	0
		day 1	98.2	0.7	98	1.6
		day 2	98	0.5	94	1.08
		day 3	99.4	2.9	96	0.68
		day 4	100.8	2.9	94	2.47

## Sheet: Fig. S1a and S1B
	Fig. S1a
		mab concentration (μg/ml)	VRC01		mab concentration (μg/ml)	P5A-1D2		mab concentration (μg/ml)	P5A-2G7		mab concentration (μg/ml)	P5A-1B9		mab concentration (μg/ml)	P5A-2G9		mab concentration (μg/ml)	P5A-3B4		mab concentration (μg/ml)	P5A-3C12		mab concentration (μg/ml)	P2C-1F11		mab concentration (μg/ml)	P2B-2F6		mab concentration (μg/ml)	P22A-1D1		mab concentration (μg/ml)	P5A-3C8		mab concentration (μg/ml)	P5A-1D1		mab concentration (μg/ml)	P5A-1B8		mab concentration (μg/ml)	P2B-1A10
		0.0228624	13.185		0.000282	0.78		0.000282	14.58		1.04e-05	1.25		0.000282	7		0.000282	7.12		0.007621	15.3		0.000847	13.11		0.000847	2.21		0.000847	24.105		0.000847	-8.8		0.000282	-4.21		0.000282	-11.32		0.0228624	33.98
		0.0685871	10.435		0.00254	29.18		0.000847	37.46		3.13e-05	5.41		0.000847	18.61		0.000847	2.21		0.0228624	30.23		0.00254	12.485		0.00254	4.905		0.00254	47.975		0.00254	17.77		0.000847	15.65		0.000847	-0.78		0.0685871	49.57
		0.205761	14.37		0.007621	28.14		0.00254	39.88		0.000282	20.45		0.007621	41.91		0.00254	24.81		0.0685871	47.76		0.007621	27.915		0.007621	23.61		0.007621	60.995		0.007621	16.98		0.00254	27.575		0.007621	37.225		0.205761	57.26
		0.617284	24.945		0.0228624	56.885		0.007621	53.42		0.000847	36.59		0.0228624	57.215		0.007621	26.98		0.205761	59.14		0.0228624	45.64		0.0228624	39.415		0.0228624	74.38		0.0228624	56.75		0.007621	45.05		0.0228624	71.51		0.617284	77.05
		5.55556	27.065		0.0685871	70.55		0.0228624	79.065		0.00254	68.5		0.0685871	66.515		0.0228624	48.61		0.617284	87.66		0.0685871	69.01		0.0685871	51.77		0.0685871	73.73		0.0685871	72.29		0.0228624	66.835		0.0685871	78.115		1.85185	96.14
		16.6667	26.615		0.205761	89.79		0.0685871	90.215		0.007621	81.13		0.205761	85.065		0.0685871	43.84		1.85185	93.42		0.205761	88.665		0.205761	67.06		0.205761	86.3		0.205761	84.7		0.0685871	74.385		0.205761	92.475		5.55556	99.01
		50	33.89		0.617284	95.51		0.205761	95.055		0.0228624	98.69		0.617284	91.885		0.205761	61.06		5.55556	97.68		0.617284	95.085		0.617284	81.405		0.617284	89.655		0.617284	96.775		0.205761	89.535		0.617284	99.98		16.6667	99.24
					1.85185	99.655		0.617284	91.72		0.0685871	99.97		1.85185	95.84		0.617284	69.485		16.6667	98.39		1.85185	98.58		1.85185	88.985		1.85185	92.435		1.85185	98.495		0.617284	99.835		1.85185	99.99		50	99.5
					5.55556	99.915		1.85185	98.055		0.205761	99.51		5.55556	99.685		1.85185	83.35		50	99.61		5.55556	98.99		5.55556	93.515		5.55556	99.035		5.55556	99.94		1.85185	99.27		5.55556	99.985
					16.6667	99.92		5.55556	99.935		0.617284	99.95		16.6667	98.52		5.55556	97.815					16.6667	99.66		16.6667	95.36		16.6667	99.99		16.6667	99.02		5.55556	99.91		16.6667	99.99
					50	99.95		16.6667	99.92		1.85185	99.63		50	99.035		16.6667	99.45					50	99.525		50	97.435		50	99.985		50	99.99		16.6667	99.595		50	99.96
								50	99.98		5.55556	99.36					50	99.96																	50	99.98
											16.6667	99.48
											50	99.95
	Fig. S1b
		mab concentration (μg/ml)	VRC01		mab concentration (μg/ml)	P5A-1D2		mab concentration (μg/ml)	P5A-2G7		mab concentration (μg/ml)	P5A-1B9		mab concentration (μg/ml)	P5A-2G9		mab concentration (μg/ml)	P5A-3B4		mab concentration (μg/ml)	P5A-3C12		mab concentration (μg/ml)	P2C-1F11		mab concentration (μg/ml)	P2B-2F6		mab concentration (μg/ml)	P22A-1D1		mab concentration (μg/ml)	P5A-3C8		mab concentration (μg/ml)	P5A-1D1		mab concentration (μg/ml)	P5A-1B8		mab concentration (μg/ml)	P2B-1A10
		50	-11.3223		50	98.3333		50	98.1667		50	100		50	97		50	92.6667		50	94		25	100		50	98.8406		50	95.9333		50	95.0333		50	98.2		50	98.3333		50	97.7667
		5.55556	-13.1324		16.6667	92.6667		16.6667	94.4333		16.6667	97.3333		16.6667	94.3333		16.6667	88.6667		16.6667	90		8.33333	100		16.6667	97.6812		16.6667	93.9		16.6667	96.3		16.6667	97.6		16.6667	92.3333		16.6667	99.2667
		0.617284	18.0921		5.55556	91		5.55556	88.6667		5.55556	97.3667		5.55556	91		5.55556	93.6667		5.55556	82		2.77778	100		5.55556	86.6667		5.55556	94.9667		5.55556	92.5333		5.55556	97.7333		5.55556	94		5.55556	97.4
		0.205761	14.9244		1.85185	91		1.85185	90.3333		1.85185	97.3333		1.85185	91.3333		1.85185	84.3333		1.85185	78.3333		0.925926	99.4203		1.85185	75.6522		1.85185	91.4667		1.85185	91.9667		1.85185	97.6		1.85185	95		1.85185	95.5333
		0.068587	5.42131		0.617284	87.6667		0.617284	75		0.617284	86.8		0.617284	91		0.617284	78.3333		0.617284	65		0.308642	84.9275		0.617284	63.4783		0.617284	89.2333		0.617284	88.2		0.617284	96.3333		0.617284	94		0.617284	89.1667
		0.022862	8.58901		0.205761	66		0.205761	53.6667		0.205761	93.4		0.205761	84.3333		0.205761	59.3333		0.205761	42		0.102881	65.2174		0.205761	31.0145		0.205761	84.4		0.205761	82.0333		0.205761	91.0333		0.205761	93.3333		0.205761	73.4667
		0.007621	13.7931		0.068587	57.6667		0.068587	32.6667		0.068587	86.8333		0.068587	68.3333		0.068587	51		0.068587	36		0.034294	53.0435		0.068587	30.4348		0.068587	73.7667		0.068587	73.9		0.068587	80.7667		0.068587	74		0.068587	50.6667
					0.022862	59.3333		0.022862	17		0.022862	69.7		0.022862	69		0.022862	46		0.022862	17.45		0.011431	28.6957		0.007621	4.92753		0.022862	49.8		0.022862	59.0667		0.022862	51.8		0.022862	57.6667		0.022862	33.8333
					0.007621	25.3333		0.007621	22		0.007621	61.8		0.007621	40		0.007621	15.1667		0.007621	18		0.00381	3.1884					0.007621	35.9		0.007621	44.7667		0.007621	35		0.007621	37.6667		0.007621	20.4
											0.0025	35.2
											0.00085	20.9233

## Sheet: Fig. S1c
	P5A-1B9 to SARS-CoV-2 WT RBD															P5A-2G7 to SARS-CoV-2 WT RBD															P5A-1D1 to SARS-CoV-2 WT RBD														P5A-1B8 to SARS-CoV-2 WT RBD
			Cycle: 6 RBD WT 72.5 nM_X	Cycle: 6 RBD WT 72.5 nM_Y	Fitted Cycle: 6 RBD WT 72.5 nM_Y	Cycle: 8 RBD WT 31.25 nM_Y	Fitted Cycle: 8 RBD WT 31.25 n_Y	Cycle: 9 RBD WT 15.625 nM_Y	Fitted Cycle: 9 RBD WT 15.625 _Y	Cycle: 10 RBD WT 7.8125 nM_Y	Fitted Cycle: 10 RBD WT 7.8125_Y	Cycle: 11 RBD WT 3.90625 nM_Y	Fitted Cycle: 11 RBD WT 3.9062_Y				Cycle: 6 RBD WT 72.5 nM_X	Cycle: 6 RBD WT 72.5 nM_Y	Fitted Cycle: 6 RBD WT 72.5 nM_Y	Cycle: 8 RBD WT 31.25 nM_Y	Fitted Cycle: 8 RBD WT 31.25 n_Y	Cycle: 9 RBD WT 15.625 nM_Y	Fitted Cycle: 9 RBD WT 15.625 _Y	Cycle: 10 RBD WT 7.8125 nM_Y	Fitted Cycle: 10 RBD WT 7.8125_Y	Cycle: 11 RBD WT 3.90625 nM_Y		Fitted Cycle: 11 RBD WT 3.9062_Y				Cycle: 6 RBD WT 72.5 nM_X	Cycle: 6 RBD WT 72.5 nM_Y	Fitted Cycle: 6 RBD WT 72.5 nM_Y	Cycle: 8 RBD WT 31.25 nM_Y	Fitted Cycle: 8 RBD WT 31.25 n_Y	Cycle: 9 RBD WT 15.625 nM_Y	Fitted Cycle: 9 RBD WT 15.625 _Y	Cycle: 10 RBD WT 7.8125 nM_Y	Fitted Cycle: 10 RBD WT 7.8125_Y	Cycle: 11 RBD WT 3.90625 nM_Y	Fitted Cycle: 11 RBD WT 3.9062_Y			Cycle: 6 RBD WT 72.5 nM_X	Cycle: 6 RBD WT 72.5 nM_Y	Fitted Cycle: 6 RBD WT 72.5 nM_Y	Cycle: 8 RBD WT 31.25 nM_Y	Fitted Cycle: 8 RBD WT 31.25 n_Y
			0.0400391	0.265747	-1.279	1.41663	1.85666	-0.118835	1.033	0.0444336	0.3451	1.76617	0.319549				0.140015	0.294549	0.448005	-0.384467	0.159018	0.0825737	0.064739	-0.450623	0.0272307	0.0101249	0.140015	0.0112146				0.0400391	-0.0575727	-1.861	-0.143022	1.186	-0.114624	0.6523	0.407881	0.5367	-0.439165	0.3887			0.0400391	0.402344	-2.213	-0.261597	0.5655
			0.140015	1.98444	-0.385148	-0.0889158	2.24346	-0.271973	1.23164	0.831958	0.445476	-0.261218	0.36965				0.23999	0.514526	0.892783	0.851106	0.317529	1.5939	0.129363	2.27362	0.0544323	0.819946	0.23999	0.0224179				0.140015	0.041748	-1.68232	-1.84375	1.26304	-1.33496	0.690858	1.84387	0.555964	-2.34534	0.398331			0.140015	2.22729	-2.05421	-0.545166	0.633968
			0.240051	0.189148	0.50114	-0.320862	2.62887	1.03973	1.42993	0.69519	0.545649	-0.334595	0.419733				0.339996	-0.447998	1.33463	0.73468	0.475488	0.442383	0.193853	0.241577	0.081605	0.689453	0.339996	0.0336165				0.23999	-0.344116	-1.50384	0.485229	1.34003	-0.390381	0.72938	-1.31702	0.575222	-0.0640869	0.40796			0.240051	-1.72729	-1.89554	-0.0107422	0.702433
			0.340027	0.0204468	1.37882	0.570034	3.01243	0.980347	1.62764	-0.25946	0.645682	0.400905	0.469737				0.440002	0.53717	1.77342	-0.326233	0.632992	-1.03339	0.258249	-1.38733	0.108749	-0.162903	0.440002	0.0448072				0.340027	0.346436	-1.32545	1.09302	1.41703	0.422852	0.767911	0.136841	0.594488	1.44604	0.417592			0.340027	-0.58667	-1.73717	0.623657	0.770814
			0.440002	0.930874	2.24847	0.616059	3.39437	0.191284	1.82501	0.0483398	0.745633	0.109131	0.519725				0.540009	0.999242	2.20919	0.267919	0.789995	-0.290065	0.32253	-0.577148	0.135855	-0.26797	0.540009	0.05599				0.440002	0.205078	-1.14737	0.306274	1.49394	0.125977	0.806404	0.306396	0.613737	-0.124268	0.427217			0.440063	0.262292	-1.57893	0.0382934	0.839192
			0.540039	1.5993	3.11064	1.01971	3.77494	-0.129822	2.02181	0.156067	0.845383	0.363831	0.569633				0.640015	1.44118	2.64195	0.891804	0.946498	0.31899	0.386697	0.0626831	0.162941	0.184834	0.640015	0.0671648				0.540039	0.465006	-0.969379	0.285684	1.57085	0.0611572	0.844884	0.388101	0.632993	-0.28707	0.436846			0.540039	0.435181	-1.42099	-0.0982666	0.907485
			0.640015	2.27118	3.96434	1.47686	4.15366	0.436584	2.21814	0.23646	0.945053	0.438161	0.619494				0.73999	2.10437	3.07159	1.57524	1.1025	0.724291	0.450751	0.52124	0.189998	0.432434	0.73999	0.0783282				0.640015	0.718384	-0.791693	0.311035	1.64767	0.0611572	0.883374	0.293945	0.652232	-0.128174	0.446467			0.640015	0.536743	-1.26326	0.222046	0.975734
			0.740051	3.13055	4.81063	1.92834	4.531	0.506165	2.41413	0.259277	1.04452	0.459167	0.669337				0.839996	2.62311	3.4984	1.84021	1.25796	1.05878	0.514672	0.799377	0.217027	0.396484	0.839996	0.0894871				0.73999	0.758179	-0.614206	0.571045	1.72444	0.217407	0.921827	0.289185	0.671466	0.146729	0.456087			0.740051	0.700806	-1.10566	0.410278	1.04398
			0.840027	3.82275	5.64853	2.46272	4.90652	0.720215	2.60955	0.470215	1.14385	0.476326	0.719102				0.940002	3.5036	3.92227	2.1535	1.41298	1.43536	0.578499	0.762695	0.244026	0.423035	0.940002	0.100638				0.840027	0.826172	-0.436809	0.634399	1.80122	0.21814	0.96029	0.164917	0.690708	-0.127441	0.46571			0.840027	0.767212	-0.948356	0.134644	1.11214
			0.940002	4.66651	6.47859	3.06339	5.28044	1.14362	2.80462	0.683472	1.24309	0.781799	0.76885				1.04001	4.36757	4.3432	2.53469	1.5675	1.37514	0.642213	0.979065	0.270989	0.461261	1.04001	0.111781				0.940002	1.1925	-0.259718	0.657837	1.87792	0.546265	0.998715	0.325928	0.709932	0.015625	0.475325			0.940063	0.914241	-0.791173	0.0549878	1.1803
			1.04004	5.65326	7.30134	3.42914	5.65299	1.56085	2.99912	1.06866	1.34214	0.793518	0.81852				1.14001	4.94965	4.76124	2.76129	1.72152	1.50721	0.705814	0.948608	0.297931	0.548038	1.14001	0.122916				1.04004	1.56897	-0.0827185	0.845215	1.95461	0.711914	1.03713	0.686768	0.729164	0.171753	0.484945			1.04004	1.08984	-0.634299	0.486938	1.24838
			1.14001	6.29773	8.11584	3.60184	6.02372	1.62958	3.19317	1.1896	1.44111	0.785011	0.868141				1.23999	5.9848	5.17626	3.14641	1.87506	1.82909	0.769302	1.05872	0.324844	0.702698	1.23999	0.13404				1.14001	1.48474	0.0939749	1.03833	2.03121	0.578369	1.07555	0.604858	0.748379	0.299194	0.494556			1.14001	1.31641	-0.477637	0.818115	1.31641
			1.24005	6.99072	8.9231	3.8924	6.3931	1.90063	3.38687	0.996704	1.53987	0.80603	0.917745				1.34	6.72858	5.58855	3.59644	2.02806	1.97284	0.832658	1.13214	0.351729	0.744141	1.34	0.145159				1.23999	1.50281	0.27047	1.07983	2.10777	0.37915	1.11393	0.472046	0.767589	0.272705	0.504166			1.24005	1.45386	-0.321092	0.829834	1.38444
			1.34003	7.86804	9.72218	4.46498	6.76066	2.0155	3.58001	0.964722	1.6385	0.967668	0.967272				1.44	7.40045	5.99799	3.94098	2.18063	2.15723	0.895922	1.20642	0.378585	0.752747	1.44	0.156271				1.34003	1.69568	0.446874	1.1626	2.18434	0.251099	1.15233	0.445435	0.786806	0.203857	0.513779			1.34003	1.54932	-0.164855	0.75415	1.45238
			1.44	8.8094	10.5136	4.96271	7.12665	2.34204	3.7728	1.22876	1.73704	1.00055	1.01678				1.54001	7.96058	6.4046	4.33473	2.3327	2.29316	0.959073	1.23761	0.405404	0.760508	1.54001	0.167374				1.44	1.89404	0.622972	1.18518	2.26081	0.378296	1.19068	0.432861	0.806006	0.225708	0.523385			1.44006	1.69211	-0.00873581	0.718116	1.52032
			1.54004	9.51489	11.298	5.22363	7.49128	2.5827	3.96503	1.30768	1.83539	0.909973	1.06621				1.64001	8.5536	6.80841	4.64485	2.48429	2.44783	1.02211	1.32043	0.432203	0.804274	1.64001	0.17847				1.54004	1.98	0.798978	1.26174	2.33729	0.569702	1.22903	0.461083	0.825214	0.288964	0.532995			1.54004	1.78284	0.147076	0.77832	1.58818
			1.64001	10.1447	12.0742	5.59082	7.85412	2.7796	4.1568	1.36627	1.93366	0.939579	1.1156				1.73999	9.1629	7.20931	4.95344	2.6354	2.59077	1.08504	1.43762	0.458973	0.850342	1.73999	0.189554				1.64001	2.18555	0.974679	1.42896	2.41368	0.71814	1.26738	0.504761	0.844405	0.512451	0.542596			1.64001	1.85388	0.302676	0.794678	1.65599
			1.74005	10.9594	12.8435	5.89789	8.21561	3.01233	4.34823	1.48108	2.03172	0.952881	1.16496				1.84	9.73639	7.60757	5.22852	2.78599	2.73456	1.14784	1.50958	0.485715	0.858215	1.84	0.200634				1.73999	2.37378	1.15018	1.52893	2.49002	0.88147	1.30569	0.53064	0.863591	0.378906	0.552196			1.74005	1.9657	0.458158	0.961182	1.7238
			1.84003	11.6813	13.6048	6.27984	8.57532	3.08038	4.5391	1.50928	2.12965	1.00054	1.21425				1.94	10.3246	8.00307	5.54327	2.93614	2.89941	1.21054	1.55017	0.512429	0.913635	1.94	0.211706				1.84003	2.54492	1.32559	1.69226	2.56637	0.908813	1.34402	0.58606	0.882783	0.312378	0.5618			1.84003	2.0376	0.613333	1.04089	1.79152
			1.94	12.4086	14.3586	6.66432	8.93346	3.27405	4.72963	1.60919	2.2275	1.00525	1.26352				2.04001	10.9013	8.39585	5.85188	3.08581	3.04786	1.27314	1.60168	0.539105	0.971507	2.04001	0.22277				1.94	2.73633	1.5007	1.78674	2.64262	0.947144	1.38231	0.604858	0.90196	0.269531	0.571396			1.94006	2.18754	0.768391	1.12516	1.85925
			2.04004	13.0517	15.1056	7.07831	9.29027	3.42566	4.91959	1.59912	2.32514	1.09741	1.31271				2.14001	11.4715	8.78592	6.14724	3.235	3.15255	1.33562	1.6673	0.565762	0.971455	2.14001	0.233826				2.04004	2.88086	1.67571	1.83594	2.71888	0.932983	1.42058	0.595462	0.921143	0.290531	0.580996			2.04004	2.354	0.923141	1.27441	1.92688
			2.14001	13.7595	15.8447	7.50877	9.64531	3.6358	5.1091	1.67489	2.42271	1.17399	1.36186				2.23999	12.0739	9.17318	6.43862	3.38372	3.29549	1.39799	1.74548	0.59239	1.00665	2.23999	0.244871				2.14001	3.08472	1.85042	1.90784	2.79505	0.938477	1.45887	0.666504	0.940309	0.320313	0.590589			2.14001	2.5094	1.07768	1.40027	1.99448
			2.24005	14.5571	16.577	7.96741	9.99902	3.87567	5.29828	1.85303	2.52008	1.25836	1.41099				2.34	12.6512	9.55788	6.71283	3.53192	3.43848	1.46023	1.8197	0.61899	1.06207	2.34	0.255911				2.23999	3.24731	2.02493	1.96411	2.87118	0.923706	1.49712	0.68457	0.959471	0.317993	0.600179			2.24005	2.65088	1.2321	1.45728	2.06207
			2.34003	15.3141	17.3015	8.38847	10.351	4.14209	5.4869	2.0733	2.61732	1.32084	1.46004				2.44	13.2145	9.93993	6.99249	3.6797	3.58691	1.52238	1.8634	0.645561	1.09259	2.44	0.266944				2.34003	3.50586	2.19934	2.02356	2.94731	0.956543	1.53537	0.707153	0.97864	0.392212	0.609773			2.34003	2.79297	1.38622	1.5354	2.12958
			2.44	16.0368	18.0189	8.78221	10.7014	4.35071	5.67518	2.203	2.71447	1.36774	1.50907				2.54001	13.7379	10.3193	7.28865	3.827	3.74318	1.58443	1.92438	0.672096	1.10823	2.54001	0.277968				2.44	3.72607	2.37345	2.1438	3.02335	1.05725	1.57359	0.750122	0.997792	0.425659	0.61936			2.44006	2.95006	1.54021	1.57836	2.19708
			2.54004	16.7595	18.7295	9.18768	11.0504	4.56708	5.8629	2.33502	2.81142	1.44275	1.55803				2.64001	14.2138	10.6961	7.54719	3.97384	3.86818	1.64636	1.94861	0.698611	1.13087	2.64001	0.288985				2.54004	3.81996	2.54747	2.23207	3.0994	1.11902	1.6118	0.772837	1.01695	0.446055	0.62895			2.54004	3.09216	1.6939	1.61816	2.2645
			2.64001	17.479	19.4325	9.55486	11.3978	4.80768	6.05017	2.46394	2.9083	1.50677	1.60694				2.73999	14.6864	11.0702	7.78005	4.1202	3.99782	1.70818	1.98767	0.725098	1.09723	2.73999	0.299991				2.64001	3.97217	2.72119	2.31958	3.17535	1.17749	1.65002	0.808716	1.03609	0.453003	0.638533			2.64001	3.26025	1.84738	1.70886	2.33188
			2.74005	18.1641	20.1289	9.93536	11.7438	4.98737	6.23711	2.58112	3.00498	1.56384	1.65583				2.84	15.1505	11.4418	8.00659	4.26606	4.11346	1.76987	2.02283	0.751556	1.11523	2.84	0.310992				2.73999	4.11047	2.8947	2.38208	3.25126	1.22205	1.68819	0.820435	1.05523	0.45459	0.648114			2.74005	3.40002	2.00074	1.79785	2.39925
			2.84003	18.89	20.8178	10.3143	12.0881	5.18817	6.42349	2.71783	3.10151	1.62243	1.70465				2.94	15.6083	11.8109	8.22223	4.4115	4.1947	1.83147	2.08453	0.777986	1.13556	2.94	0.321985				2.84003	4.25427	3.06812	2.46802	3.32718	1.276	1.72638	0.83606	1.07437	0.464722	0.657698			2.84003	3.50476	2.1538	1.82751	2.46654
			2.94	19.618	21.4997	10.6768	12.4308	5.40381	6.60954	2.83191	3.19798	1.66071	1.75344				3.04001	16.0583	12.1774	8.46053	4.55647	4.2596	1.89297	2.11346	0.80438	1.11995	3.04001	0.332971				2.94	4.42224	3.24124	2.55945	3.403	1.33154	1.76453	0.876709	1.0935	0.465576	0.667275			2.94006	3.66566	2.30673	1.88844	2.53383
			3.04004	20.2798	22.1751	11.0471	12.7723	5.62097	6.79503	2.93268	3.29424	1.70679	1.80217				3.14001	16.5138	12.5414	8.71053	4.70099	4.39162	1.95435	2.14783	0.830754	1.13558	3.14001	0.343949				3.04004	4.59802	3.41426	2.65392	3.47883	1.38464	1.80267	0.919671	1.11264	0.489007	0.676856			3.04004	3.84534	2.45937	1.96899	2.60103
			3.14001	20.9337	22.8432	11.3916	13.112	5.8233	6.98007	3.02874	3.39042	1.71461	1.85084				3.23999	16.9395	12.9027	8.9324	4.84504	4.51351	2.01563	2.18219	0.8571	1.14337	3.23999	0.354915				3.14001	4.74646	3.58698	2.73682	3.55456	1.41199	1.84082	0.895386	1.13176	0.484375	0.686429			3.14001	3.99841	2.61179	2.02905	2.66819
			3.24005	21.5767	23.5048	11.7432	13.4504	6.0108	7.16479	3.09674	3.48641	1.75604	1.8995				3.34	17.3637	13.2617	9.19177	4.98859	4.64471	2.07678	2.25018	0.883418	1.16602	3.34	0.365877				3.23999	4.91919	3.75951	2.82117	3.63026	1.45337	1.87893	0.918091	1.15087	0.474243	0.696			3.24005	4.15234	2.76409	2.07446	2.73534
			3.34003	22.2712	24.1592	12.1103	13.7872	6.22412	7.34894	3.2077	3.58226	1.81225	1.94808				3.44	17.8254	13.6182	9.44409	5.13173	4.7627	2.13784	2.3158	0.909708	1.2066	3.44	0.376832				3.34003	5.07385	3.93193	2.91333	3.70596	1.47754	1.91705	0.937622	1.16999	0.465576	0.705575			3.34003	4.2915	2.91609	2.15332	2.80241
			3.44	22.9227	24.8068	12.4666	14.1224	6.4436	7.53277	3.31079	3.67803	1.85992	1.99664				3.54001	18.2497	13.9722	9.69882	5.27441	4.88302	2.19879	2.39783	0.935962	1.23636	3.54001	0.387778				3.44	5.23547	4.10406	2.99451	3.78156	1.52356	1.95514	0.949341	1.18909	0.473389	0.715143			3.44006	4.41565	3.06796	2.2041	2.86948
			3.54004	23.5767	25.4481	12.8135	14.4563	6.63428	7.71605	3.41705	3.77361	1.91541	2.04512				3.64001	18.7107	14.3238	9.93709	5.41664	5.00179	2.25963	2.46814	0.962195	1.28011	3.64001	0.398717				3.54004	5.42223	4.27609	3.06957	3.85717	1.56812	1.9932	0.985217	1.2082	0.509265	0.724714			3.54004	4.54138	3.21954	2.27441	2.93647
			3.64001	24.2407	26.0823	13.1533	14.7885	6.828	7.89888	3.5155	3.86911	1.94037	2.09356				3.73999	19.1309	14.6728	10.1723	5.55841	5.13302	2.32036	2.5025	0.988401	1.30743	3.73999	0.409645				3.64001	5.57849	4.44781	3.11255	3.9327	1.58069	2.03128	0.987671	1.2273	0.531982	0.734277			3.64001	4.70862	3.3709	2.36182	3.00341
			3.74005	24.8845	26.7103	13.5369	15.1195	7.01001	8.08139	3.62329	3.96441	1.99353	2.14198				3.84	19.5309	15.0196	10.4191	5.69969	5.28302	2.38097	2.54785	1.01458	1.34027	3.84	0.420568				3.73999	5.73474	4.61934	3.19775	4.00817	1.59631	2.06933	1.0033	1.24639	0.554688	0.743839			3.74005	4.8595	3.52215	2.4635	3.07035
			3.84003	25.4969	27.3313	13.9299	15.4487	7.2085	8.26335	3.72485	4.05957	2.05443	2.19033				3.94	19.9473	15.3639	10.6816	5.84056	5.4502	2.44149	2.6228	1.04073	1.39178	3.94	0.431483				3.84003	5.91138	4.79077	3.2821	4.08365	1.63928	2.10738	1.00488	1.26548	0.575806	0.753404			3.84003	4.96875	3.67309	2.51892	3.1372
			3.94	26.1352	27.9458	14.2869	15.7765	7.39362	8.44497	3.83191	4.15466	2.099	2.23866				4.04001	20.3231	15.7059	10.8988	5.98099	5.56661	2.5019	2.68689	1.06684	1.41762	4.04001	0.442391				3.94	6.07385	4.9619	3.36646	4.15905	1.65881	2.14539	1.02673	1.28456	0.571045	0.762962			3.94006	5.12182	3.82391	2.61731	3.20405
			4.04004	26.7829	28.5542	14.6556	16.103	7.578	8.62605	3.93268	4.24955	2.16772	2.28691				4.14001	20.7028	16.0455	11.116	6.12097	5.64163	2.56221	2.74939	1.09294	1.45199	4.14001	0.453291				4.04004	6.22692	5.13293	3.45153	4.23444	1.71423	2.1834	1.04846	1.30365	0.598383	0.772524			4.04004	5.25159	3.97443	2.7041	3.27082
			4.14001	27.4188	29.1557	15.033	16.4278	7.72095	8.80669	4.02875	4.34437	2.20526	2.33511				4.23999	21.0536	16.3827	11.3285	6.2605	5.75881	2.62241	2.81738	1.119	1.49573	4.23999	0.464179				4.14001	6.3512	5.30367	3.52197	4.30974	1.755	2.22141	1.07288	1.32272	0.605469	0.782077			4.14001	5.35706	4.12473	2.78223	3.33754
			4.24005	28.0501	29.7512	15.4111	16.7513	7.8999	8.98701	4.12958	4.43898	2.29974	2.3833				4.34	21.4231	16.7177	11.541	6.39955	5.85645	2.68248	2.89624	1.14504	1.53711	4.34	0.475064				4.23999	6.49255	5.4742	3.59375	4.38501	1.82434	2.25938	1.08606	1.34178	0.61084	0.791629			4.24005	5.49451	4.27492	2.85791	3.40426
			4.34003	28.6563	30.34	15.7908	17.0732	8.10455	9.16677	4.26392	4.53347	2.35291	2.43141				4.44	21.7888	17.0503	11.7269	6.53819	5.95721	2.74247	2.94391	1.17105	1.56055	4.44	0.48594				4.34003	6.65662	5.64464	3.68127	4.46027	1.86816	2.29736	1.12512	1.36085	0.613281	0.801185			4.34003	5.61414	4.42481	2.94946	3.4709
			4.44	29.2337	30.9225	16.1096	17.3936	8.2702	9.34621	4.35614	4.62787	2.38647	2.47951				4.54001	22.1364	17.3807	11.941	6.6764	6.07209	2.80235	2.97284	1.19703	1.58558	4.54001	0.496809				4.44	6.82068	5.81477	3.74927	4.53544	1.92908	2.33531	1.15955	1.37991	0.656982	0.810733			4.44006	5.74304	4.57457	3.03613	3.53753
			4.54004	29.8165	31.4991	16.4494	17.7128	8.44049	9.52511	4.42719	4.72208	2.43024	2.52752				4.64001	22.4169	17.7087	12.1012	6.81416	6.15254	2.86212	2.99939	1.22299	1.58479	4.64001	0.507671				4.54004	6.97461	5.98481	3.83606	4.61062	1.96045	2.37324	1.18213	1.39897	0.673465	0.820285			4.54004	5.87024	4.72404	3.08691	3.60408
			4.64001	30.3954	32.0691	16.8096	18.0303	8.62408	9.70357	4.53424	4.81621	2.47241	2.5755				4.73999	22.7333	18.0344	12.3043	6.95149	6.23616	2.92179	3.03064	1.24891	1.58008	4.73999	0.518521				4.64001	7.15198	6.15455	3.91333	4.68571	2.01672	2.41119	1.19312	1.41802	0.675781	0.82983			4.64001	5.99304	4.87329	3.16821	3.67059
			4.74005	31.0016	32.6333	17.1658	18.3465	8.79675	9.88171	4.6358	4.91015	2.50604	2.62345				4.84	23.0622	18.358	12.5066	7.08834	6.3291	2.98133	3.09705	1.27481	1.61212	4.84	0.529366				4.73999	7.28088	6.32408	4.00635	4.76076	2.05017	2.44909	1.19226	1.43706	0.659302	0.839372			4.74005	6.10229	5.02242	3.25488	3.73709
			4.84003	31.5696	33.1911	17.5166	18.6612	8.97412	10.0593	4.73035	5.00396	2.55133	2.67133				4.94	23.3653	18.6793	12.6832	7.22479	6.41815	3.04079	3.16736	1.30069	1.63556	4.94	0.540204				4.84003	7.44177	6.49352	4.08594	4.8358	2.10413	2.48701	1.21179	1.45611	0.638184	0.848918			4.84003	6.22571	5.17125	3.30176	3.80351
			4.94	32.161	33.7427	17.8525	18.9743	9.17487	10.2366	4.8194	5.09768	2.59351	2.71919				5.04001	23.62	18.9984	12.8316	7.36081	6.46583	3.10014	3.21503	1.32653	1.59651	5.04001	0.551035				4.94	7.59802	6.66266	4.15869	4.91076	2.14246	2.52489	1.26184	1.47514	0.641357	0.858457			4.94006	6.37977	5.31997	3.37916	3.86993
			5.04004	32.6844	34.2887	18.2041	19.2863	9.35846	10.4133	4.92017	5.19121	2.65369	2.76698				5.14001	23.9239	19.3153	13.016	7.49639	6.54396	3.15938	3.25641	1.35234	1.60744	5.14001	0.561857				5.04004	7.74256	6.83171	4.2422	4.98572	2.20325	2.56275	1.28053	1.49418	0.66163	0.867999			5.04004	6.52808	5.46838	3.44385	3.93626
			5.14001	33.2025	34.8284	18.5666	19.5966	9.5249	10.5896	4.99988	5.28467	2.70989	2.81471				5.23999	24.213	19.6299	13.2097	7.63155	6.6244	3.21852	3.30408	1.37813	1.61603	5.23999	0.572669				5.14001	7.92224	7.00045	4.34229	5.0606	2.25488	2.60063	1.30481	1.5132	0.699219	0.877534			5.14001	6.6554	5.61658	3.51965	4.00255
			5.24005	33.754	35.3625	18.9158	19.9057	9.73969	10.7656	5.11157	5.37793	2.75134	2.86244				5.34	24.488	19.9425	13.366	7.76623	6.7002	3.27754	3.32672	1.4039	1.60742	5.34	0.583476				5.23999	8.08386	7.16899	4.43042	5.13542	2.32434	2.63846	1.33752	1.53221	0.724121	0.887067			5.24005	6.80164	5.76466	3.60254	4.06883
			5.34003	34.2907	35.8904	19.2705	20.2131	9.93817	10.941	5.19128	5.47106	2.80212	2.91008				5.44	24.7645	20.2529	13.5386	7.90053	6.77051	3.33647	3.35876	1.42963	1.61993	5.44	0.594276				5.34003	8.24182	7.33744	4.52112	5.21026	2.36121	2.67631	1.36658	1.55124	0.739014	0.896604			5.34003	6.94067	5.91244	3.69788	4.13503
			5.44	34.8548	36.4124	19.5978	20.5192	10.1538	11.1161	5.29596	5.56411	2.85052	2.95771				5.54001	25.0169	20.5611	13.6832	8.03439	6.84785	3.3953	3.41187	1.45533	1.62696	5.54001	0.605067				5.44	8.39026	7.50558	4.625	5.285	2.41663	2.71412	1.38684	1.57024	0.765625	0.906132			5.44006	7.07507	6.06009	3.75878	4.20123
			5.54004	35.3751	36.929	19.9276	20.824	10.3428	11.2907	5.39282	5.65696	2.89508	3.00527				5.64001	25.2771	20.8672	13.8043	8.16784	6.91896	3.45402	3.45331	1.48101	1.602	5.64001	0.615852				5.54004	8.53869	7.67363	4.72509	5.35974	2.46741	2.75192	1.42517	1.58926	0.773433	0.915665			5.54004	7.1969	6.20745	3.81274	4.26735
			5.64001	35.9001	37.4395	20.2385	21.1272	10.5381	11.4649	5.50769	5.74974	2.93103	3.05277				5.73999	25.5411	21.1711	13.9605	8.30085	6.99709	3.51264	3.48767	1.50667	1.59961	5.73999	0.626625				5.64001	8.67688	7.84138	4.79688	5.4344	2.48767	2.78973	1.4259	1.60826	0.775635	0.92519			5.64001	7.34216	6.3546	3.87598	4.33342
			5.74005	36.404	37.9446	20.5565	21.4292	10.7147	11.6387	5.59674	5.84233	2.99194	3.10026				5.84	25.8169	21.4731	14.1246	8.43341	7.09863	3.57114	3.53845	1.53229	1.61212	5.84	0.637394				5.73999	8.84875	8.00893	4.86719	5.50901	2.54553	2.8275	1.45007	1.62725	0.817139	0.934714			5.74005	7.48523	6.50163	3.92993	4.39949
			5.84003	36.9313	38.4438	20.9111	21.7296	10.9022	11.812	5.68188	5.93479	3.05523	3.14768				5.94	26.0833	21.7729	14.2613	8.56558	7.19629	3.62955	3.58923	1.55789	1.63165	5.94	0.648155				5.84003	9.00818	8.17638	4.93994	5.58363	2.5885	2.86527	1.4884	1.64625	0.828857	0.944241			5.84003	7.63831	6.64836	3.97827	4.46547
			5.94	37.4704	38.9374	21.2197	22.0286	11.0936	11.985	5.77252	6.02716	3.0943	3.19508				6.04001	26.3286	22.0706	14.4254	8.69733	7.28693	3.68785	3.64001	1.58345	1.63868	6.04001	0.658908				5.94	9.1676	8.34353	5.00952	5.65815	2.62219	2.90302	1.51111	1.66523	0.832031	0.95376			5.94006	7.78211	6.79497	4.0542	4.53146
			6.04004	37.9774	39.4257	21.5549	22.3264	11.2811	12.1574	5.88892	6.11935	3.14978	3.2424				6.14001	26.5411	22.3663	14.5426	8.82866	7.34083	3.74606	3.65955	1.609	1.65119	6.14001	0.669654				6.04004	9.32922	8.51058	5.09375	5.73268	2.65637	2.94075	1.52746	1.68422	0.864743	0.963284			6.04004	7.90942	6.94128	4.11267	4.59736
			6.14001	38.5095	39.9083	21.8768	22.6226	11.4647	12.3295	5.96393	6.21146	3.18494	3.28968				6.23999	26.7723	22.6599	14.6863	8.95957	7.40956	3.80416	3.67908	1.63452	1.67072	6.23999	0.680389				6.14001	9.49182	8.67733	5.17114	5.80712	2.67371	2.97848	1.54382	1.70319	0.86792	0.972799			6.14001	8.04382	7.08738	4.16431	4.66321
			6.24005	38.9985	40.3857	22.183	22.9176	11.6491	12.5012	6.05066	6.30338	3.21301	3.33694				6.34	26.9989	22.9515	14.8238	9.09003	7.48926	3.86214	3.71344	1.66001	1.67773	6.34	0.69112				6.23999	9.64954	8.84389	5.24536	5.88152	2.72595	3.01618	1.55481	1.72216	0.871094	0.982313			6.24005	8.18909	7.23335	4.21582	4.72906
			6.34003	39.4891	40.8573	22.4666	23.2111	11.8342	12.6723	6.13892	6.39516	3.25605	3.38412				6.44	27.252	23.2412	14.9644	9.22011	7.55957	3.92003	3.75409	1.68547	1.69495	6.44	0.701842				6.34003	9.81982	9.01034	5.35547	5.95592	2.77124	3.0539	1.5813	1.74114	0.884277	0.99183			6.34003	8.33289	7.37903	4.30103	4.79483
			6.44	39.9431	41.3236	22.79	23.5032	12.0007	12.8432	6.22253	6.48687	3.32867	3.43129				6.54001	27.4833	23.5288	15.0964	9.34978	7.63771	3.97783	3.80328	1.7109	1.72151	6.54001	0.712558				6.44	9.9386	9.1765	5.42896	6.03023	2.80017	3.09157	1.57434	1.7601	0.887451	1.00134			6.44006	8.47973	7.52459	4.34948	4.8606
			6.54004	40.4556	41.7849	23.1299	23.7941	12.1718	13.0135	6.31549	6.57839	3.39508	3.47838				6.64001	27.7208	23.8144	15.2371	9.47903	7.71973	4.03552	3.83923	1.7363	1.72852	6.64001	0.723265				6.54004	10.1058	9.34255	5.49145	6.10454	2.83777	3.12923	1.60559	1.77906	0.887449	1.01085			6.54004	8.62195	7.66985	4.39551	4.92628
			6.64001	40.9313	42.2406	23.451	24.0834	12.3632	13.1835	6.41706	6.66983	3.44665	3.52543				6.73999	27.9333	24.098	15.3723	9.60787	7.77913	4.0931	3.86737	1.76169	1.7301	6.73999	0.733962				6.64001	10.2495	9.50831	5.56641	6.17876	2.8822	3.1669	1.62195	1.79801	0.894409	1.02036			6.64001	8.76721	7.81491	4.46436	4.99192
			6.74005	41.3845	42.6914	23.7775	24.3716	12.5468	13.353	6.50378	6.76108	3.50366	3.57246				6.84	28.1575	24.3797	15.5136	9.73627	7.85876	4.15057	3.91498	1.78704	1.74023	6.84	0.744655				6.73999	10.4066	9.67387	5.65552	6.25294	2.94788	3.20453	1.64075	1.81696	0.92334	1.02986			6.74005	8.90942	7.95984	4.57288	5.05755
			6.84003	41.8923	43.1367	24.0877	24.6582	12.7343	13.5221	6.59674	6.8522	3.54431	3.61942				6.94	28.395	24.6595	15.6879	9.86429	7.95959	4.20796	3.96582	1.81237	1.7887	6.94	0.755339				6.84003	10.5629	9.83933	5.75159	6.32713	3.00647	3.24218	1.68762	1.83591	0.949951	1.03937			6.84003	9.05554	8.10447	4.62915	5.1231
			6.94	42.2993	43.5769	24.3963	24.9434	12.9077	13.6909	6.67407	6.94324	3.60132	3.66635				7.04001	28.62	24.9373	15.8433	9.99191	8.0713	4.26524	4.03064	1.83766	1.82698	7.04001	0.766017				6.94	10.7184	10.0045	5.83447	6.40122	3.03308	3.27978	1.69788	1.85484	0.953125	1.04887			6.94006	9.16956	8.24898	4.69312	5.18865
			7.04004	42.8173	44.0123	24.726	25.2275	13.1006	13.8591	6.76471	7.0341	3.65289	3.71322				7.14001	28.8192	25.2132	15.9566	10.1191	8.13691	4.32242	4.06189	1.86293	1.83479	7.14001	0.776686				7.04004	10.8699	10.1695	5.87976	6.47532	3.08936	3.31738	1.71655	1.87378	0.962526	1.05838			7.04004	9.30164	8.3932	4.75024	5.25412
			7.14001	43.236	44.4423	25.0174	25.5101	13.2858	14.0269	6.83892	7.12487	3.68494	3.76004				7.23999	29.0208	25.4872	16.0761	10.2459	8.21192	4.3795	4.07672	1.88818	1.8418	7.23999	0.787345				7.14001	11.0066	10.3343	5.96411	6.54932	3.14709	3.35498	1.7384	1.89271	0.981201	1.06787			7.14001	9.43982	8.5372	4.82129	5.31954
			7.24005	43.654	44.8677	25.3314	25.7915	13.4522	14.1944	6.90924	7.21546	3.73413	3.80684				7.34	29.2255	25.7593	16.2074	10.3723	8.29004	4.43646	4.11346	1.9134	1.85742	7.34	0.798				7.23999	11.1449	10.4989	6.05005	6.62329	3.18933	3.39254	1.76111	1.91163	0.996826	1.07737			7.24005	9.56799	8.68108	4.90015	5.38496
[truncated: 1,127 more rows]
[truncated: 85 more columns]

## Sheet: Fig. S1d
	P5A-1B9 vs ACE2				P22A-1D1 vs ACE2					P5A-2G7 vs ACE2					P5A-1D1 vs ACE2					P5A-1B8 vs ACE2					P5A-2G9 vs ACE2					P5A-1D2 vs ACE2					P5A-3C8 vs ACE2					P2B-1A10 vs ACE2					P5A-3B4 vs ACE2
[truncated: 63 more rows]
[truncated: 3 more columns]
